# Supplementary material for: The genome evolution and domestication of tropical fruit mango
Source: Genome Biol. 2020 Mar 6;21:60. doi: 10.1186/s13059-020-01959-8 (PMC7059373; doi:10.1186/s13059-020-01959-8)
Supplement: Supplementary file 3 — Additional file 3: Table S1. Genome survey sequencing of mango cultivates and wild relatives. [file 13059_2020_1959_MOESM3_ESM.xlsx]

## Sheet: Sheet1
Table S1. Genome survey sequencing of mango cultivates and wild relatives
Sample Name	Reads Pairs	Non-adapter reads(%)	PCR Duplications(%)	Genome Size(bp)a	Repeat Contents(%)b	heterozygoisity indexc
Mangifera persiciformis	51132562	99.99	2.79	4.77352e+08	54.5728	0.7764
Mangifera sylvatica	49824753	99.98	3.78	4.0531e+08	46.2776	0.716
Mangifera hiemalis	63854361	99.93	6.54	4.46055e+08	46.2793	0.7468
Mangifera odorata	59338176	99.98	2.72	5.74266e+08	54.954	0.7295
Napo-China	51645166	99.87	3.51	4.33962e+08	40.69	0.58
Danzhou-China	51303685	99.99	2.55	4.70639e+08	45.4949	0.7767
Sannian-China	51329227	98.71	2.38	4.42048e+08	41.8893	0.78
Dongfang-China	59999125	99.99	1.59	3.90208e+08	37.9576	0.634
Tianyang-China	51511611	99.98	1.69	4.09583e+08	42.81	0.57
Yuanjiang-China	42609172	99.99	1.79	387134695	39.5131	0.8484
Chokanan-Thailand	50085879	99.99	3.26	4.63795e+08	46.4699	0.7634
Nang Klang Wun-Thailand	40939245	97.89	4.94	4.82804e+08	44.8796	0.797
Hongyu-China	56812908	99.66	4.12	4.51408e+08	47.54	0.66
Neelum-India	43640985	99.99	2.34	4.26044e+08	42.4525	0.6367
Guire 82-China	54172645	99.81	1.57	449964682	47.01	0.71
Guifei-Taiwan, China	36538110	99.98	2.87	4.53851e+08	45.8998	0.7301
JinHwang-Taiwan, China	54967607	99.99	4.68	4.34519e+08	42.0056	0.7549
Yuwen-Taiwan, China	48497638	99.49	2.41	4.05104e+08	41.94	0.49
Irwin-USA	92545163	99.51	3.62	3.7369e+08	37.9264	0.4352
Tommy-USA	60145611	99.99	2.11	3.58519e+08	34.3163	0.628
Sensation-USA	38902009	99.99	2.42	4.2951e+08	41.5352	0.6154
Keitt-USA	48735174	98.67	4.03	4.89265e+08	46.509	0.767
Edward-USA	41098171	99.99	1.49	3.88424e+08	39.5895	0.6643
Mulgoba-India	47561888	99.7	1.64	3.87635e+08	38.6689	0.6095
Alphonso-India	37784367	99.47	1.65	3.9623e+08	40.5003	0.5603
aThe genome size was estimated using the following formula: genome size=17k-mer_Number(totally)/Peak_Depth
bThe Genomics repeat content was estimated using the following formula: repeat content=17k-mer_Number (larger than 2*Peak_Depth)/17k-mer_Number(totally)
cThe genomic heterozygisity index was estimated using the following formula: heterozygoisity index=17k-mer_Number(half Peak_Depth)/17k-mer_Number(Peak_Depth)
