# Supplementary material for: The genome evolution and domestication of tropical fruit mango
Source: Genome Biol. 2020 Mar 6;21:60. doi: 10.1186/s13059-020-01959-8 (PMC7059373; doi:10.1186/s13059-020-01959-8)
Supplement: Supplementary file 4 — Additional file 4: Table S2. Summary of data used for Genome Sequencing. [file 13059_2020_1959_MOESM4_ESM.xlsx]

## Sheet: Sheet1
Table S2. Summary of data used for Genome Sequencing
Seqencing Platform	Insert Length	Sequencing Model	Reads Number	Total Length
HiSeq2000 Paired-end library	180bp	2x100	74M	7.4G
HiSeq2000 Paired-end library	350-450bp	2x100	123M	12.3G
MiSeq	450bp	2x300	27M	8.1G
HiSeq2000 Mate-paired library	3k	2x100	87.8M	8.7G
HiSeq2000 Mate-paired library	5k	2x100	92.6M	9.2G
HiSeq2000 Mate-paired library	8k	2x100	102.5M	10.2G
HiSeq2000 Mate-paired library	>10k	2x100	135.6M	13.5G
PacBio RS II	>10kb	SMRT	0.95M	8.93Gb
PacBio Sequel II	>20kb	SMRT	5.4M	86.5Gb
HiC library	NA	2x150	224.1M	33.7G
