# Supplementary material for: The genome evolution and domestication of tropical fruit mango
Source: Genome Biol. 2020 Mar 6;21:60. doi: 10.1186/s13059-020-01959-8 (PMC7059373; doi:10.1186/s13059-020-01959-8)
Supplement: Supplementary file 5 — Additional file 5: Table S3. Summary of mango genome assembly. [file 13059_2020_1959_MOESM5_ESM.xlsx]

## Sheet: Sheet1
	Table S3. Summary of mango genome assembly
	Genome Feature	Number	Size
	Assembled Scaffolds	252	392.9 Mb
	Superscaffolds	20	357.4 Mb
	N50 Superscaffolds	10	17.6 Mb
	Remaining scaffolds	232	34.5 Mb
	N50 remaining scaffolds	26	0.34 Mb
	Contigs	420	392.9 Mb
	N50 Contigs	35	3.57 Mb
	Remaining contigs	232	34.5 Mb
	N50 remaining contigs	27	0.33 Mb
	Protein-coding Gene models	41251	144.4 Mb
	Genes in pseudomolecules	37424	133.4 Mb
