# Supplementary material for: The genome evolution and domestication of tropical fruit mango
Source: Genome Biol. 2020 Mar 6;21:60. doi: 10.1186/s13059-020-01959-8 (PMC7059373; doi:10.1186/s13059-020-01959-8)
Supplement: Supplementary file 6 — Additional file 6: Table S4. Assessment of gene coverage in mango Genome Using Trinity assembled transcripts. [file 13059_2020_1959_MOESM6_ESM.xlsx]

## Sheet: Sheet1
Table S4. Assessment of gene coverage in mango genome using Trinity assembled transcripts
Coverage	Transcripts Count	Count%	Cumulative Number	Cumulative Count%
>=100	811	0.0387667	811	0.0387667
>=90	18411	0.880067	19222	0.918834
>=80	1353	0.064675	20575	0.983509
>=70	159	0.00760038	20734	0.991109
>=60	69	0.00329828	20803	0.994407
>=50	62	0.00296367	20865	0.997371
