# Supplementary material for: The genome evolution and domestication of tropical fruit mango
Source: Genome Biol. 2020 Mar 6;21:60. doi: 10.1186/s13059-020-01959-8 (PMC7059373; doi:10.1186/s13059-020-01959-8)
Supplement: Supplementary file 7 — Additional file 7: Table S5. Summary of transposable elements in mango genome. [file 13059_2020_1959_MOESM7_ESM.xlsx]

## Sheet: Sheet1
Table S5. Summary of transposable elements in mango genome
Element	Superfamily Number	Copies	Length Occupied	Percentage in TE (%)	Percentage in Genome (%)
Class I Retrotransposons	168	72758	63544558	39.8892	16.1698
LTR/Copia	86	39273	38722340	24.3074	9.85343
LTR/Gypsy	60	24031	18641217	11.7018	4.74351
LTR/Other	9	5103	2313053	1.45199	0.588588
LINE	12	4268	3860235	2.42321	0.982289
SINE	1	83	7713	0.00484172	0.00196268
Class II Transposons	64	44746	21877011	13.733	5.5669
DNA/CMC-EnSpm	5	3022	547131	0.343453	0.139225
DNA/hAT-Ac	28	22778	7884524	4.94939	2.00632
DNA/hAT-Tag1	10	4132	1478321	0.927994	0.376179
DNA/hAT-Tip100	2	543	184038	0.115527	0.046831
DNA/MuLE-MuDR	18	14124	11743276	7.37167	2.98824
DNA/Other	1	147	39721	0.0249343	0.0101076
Unclassified Element	481	254424	73881229	46.3779	18.8001
Total	713	405677	159302798	100	40.5368
