# Supplementary material for: The genome evolution and domestication of tropical fruit mango
Source: Genome Biol. 2020 Mar 6;21:60. doi: 10.1186/s13059-020-01959-8 (PMC7059373; doi:10.1186/s13059-020-01959-8)
Supplement: Supplementary file 8 — Additional file 8: Table S6. The Summary of Mango Protein-coding Genes. [file 13059_2020_1959_MOESM8_ESM.xlsx]

## Sheet: Sheet1
Table S6. The Summary of Mango Protein-coding Genes
Gene number	41251
Gene total length (Mb)	144.5Mb
Gene average length (bp)	3503.4
Gene density	104.9/Mb
CDS average length (bp)	1199.1
All transcripts	112729
Transcript average length (bp)	1643
CDS average length (bp)	1199
Average exon length (bp)	293
Exon GC content (%)	41.24
Exons per transcript	5.6
Average intron length (bp)	424
Intron GC content (%)	31.98
Introns per transcript	4.6
