# Supplementary material for: The genome evolution and domestication of tropical fruit mango
Source: Genome Biol. 2020 Mar 6;21:60. doi: 10.1186/s13059-020-01959-8 (PMC7059373; doi:10.1186/s13059-020-01959-8)
Supplement: Supplementary file 9 — Additional file 9: Table S7. Annotation statistics of predicted proteins encoded in mango genome. [file 13059_2020_1959_MOESM9_ESM.xlsx]

## Sheet: Sheet1
Table S7.Annotation statistics of predicted proteins encoded in mango genome
Evidence	Proteins	Percentage(%)
InterPro	32493	78.769
Pfam	28752	69.7001
Gene Ontology(GO)	22889	55.4871
NCBI nr	37147	90.0512
UniProtKB/Swiss-Prot	29582	71.7122
Transcribed	37691	91.3699
With any evidences	39473	95.6898
