# Supplementary material for: The genome evolution and domestication of tropical fruit mango
Source: Genome Biol. 2020 Mar 6;21:60. doi: 10.1186/s13059-020-01959-8 (PMC7059373; doi:10.1186/s13059-020-01959-8)
Supplement: Supplementary file 10 — Additional file 10: Table S8. Plant genomes used for comparative genomics investigation. [file 13059_2020_1959_MOESM10_ESM.xlsx]

## Sheet: Sheet1
Table S8. Plant genomes used for comparative genomics investigation
Name	Assembly Size(Mb)	Chromosome NO(n)	Scaffold NO	Scaffold N50 (bp)	Contigs NO	Contig N50 (bp)	Proteins	Version	Download Websites
Arabidopsis thaliana	119.7	5	5	23459830	100	11194537	27416	TAIR10	http://plants.ensembl.org/Arabidopsis_thaliana/Info/Index
Oryza sativa (Nipponbare)	375.1	12	12	30828668	275	7131322	39045	Build 4.0	http://rice.plantbiology.msu.edu/
Vitis vinifera	487.1	19	2065	3426264	14655	102674	29971	12x	http://plants.ensembl.org/Vitis_vinifera/Info/Index
Carica papaya	372	9	17764	1089885	47483	10609	27792	Papaya1.0	http://www.plantgdb.org/XGDB/phplib/resource.php?GDB=Cp
Theobroma cacao	473.8	10	814	4345749	20103	84396	29188	Theobroma_cacao_20110822	http://plants.ensembl.org/Theobroma_cacao/Info/Index
Solanum lycopersicum	760	12	3223	16467796	26879	86939	33837	SL2.50	http://plants.ensembl.org/Solanum_lycopersicum/Info/Index
Citrus sinensis	301.1	9	4811	1690000	16890	49890	29445	version 2.1	http://citrus.hzau.edu.cn/orange/download/index.php
Prunus persica	224.6	8	202	26807724	2740	213042	28087	prupel_0	http://plants.ensembl.org/Prunus_persica/Info/Index
Citrullus lanatus	353.5	11	1793	2378183	41945	26381	23440	CiLa_1.0	https://www.ncbi.nlm.nih.gov/nuccore/AGCB00000000
Amborella trichopoda	706.3	13	5745	4927027	43234	29464	27313	AMTR1.0	http://plants.ensembl.org/Amborella_trichopoda/Info/Index/
Mangifera indica L.	392.9	20	252	17652500	420	3579047	41251	Mi_RC2
Dimocarpus longan	471.8	?	2282	566629	27296	26035	31007	NA	ftp://parrot.genomics.cn/gigadb/pub/10.5524/100001_101000/100276/
