# Supplementary material for: The genome evolution and domestication of tropical fruit mango
Source: Genome Biol. 2020 Mar 6;21:60. doi: 10.1186/s13059-020-01959-8 (PMC7059373; doi:10.1186/s13059-020-01959-8)
Supplement: Supplementary file 11 — Additional file 11: Table S9. Statistics of collinear genes among the blocks within mango genome. [file 13059_2020_1959_MOESM11_ESM.xlsx]

## Sheet: Sheet1
Table S9. Statistics of collinear genes among the blocks within mango genome
Blocks	ChrX	ChrY	Collinear Genes	Genes in ChrX	Genes in ChrY	Length in ChrX (bp)	Length in ChrY (bp)	Median Ks
1	1	10	94	276	255	2384320	3621091	0.36
2	1	16	155	606	677	11237751	8549009	0.41
3	1	16	106	193	281	1725368	2108754	0.33
4	1	18	156	492	382	3532729	4279697	0.34
5	1	18	146	362	302	2331206	1978616	0.32
6	1	18	116	264	262	1623894	2584766	0.35
7	1	18	134	297	212	1869759	1384067	0.34
8	1	2	73	401	377	2880706	2605389	2.51
9	10	12	66	153	156	974763	1107539	0.31
10	10	12	55	91	108	582849	657383	0.35
11	10	12	52	93	83	539527	424084	0.36
12	10	4	86	206	290	1209117	2162479	0.35
13	10	4	121	311	347	1823307	2454420	0.33
14	11	16	99	463	478	3025046	4358000	2.61
15	11	19	424	855	778	6284324	6642463	0.32
16	11	19	91	226	158	1359585	949801	0.33
17	12	12	97	227	178	2533662	1250665	0.34
18	12	6	285	500	591	3049410	3761604	0.35
19	13	17	88	196	143	1218411	941215	0.32
20	13	17	317	603	593	5489360	5083845	0.33
21	13	17	88	206	129	1304192	780369	0.31
22	14	20	53	100	88	684253	580156	0.34
23	14	8	63	161	99	1313509	653947	0.38
24	14	8	341	638	683	3969034	5332643	0.34
25	15	9	202	472	464	3892375	4463749	0.34
26	15	9	172	438	381	5036370	2505583	0.36
27	15	9	60	161	108	1224328	690333	0.33
28	16	19	77	438	357	4029773	2547505	2.71
29	2	7	84	227	133	1608282	1068554	0.32
30	2	7	67	153	121	965831	938137	0.32
31	2	9	217	491	364	3092605	2637037	0.33
32	2	9	119	316	240	2859442	2805285	0.35
33	20	3	82	180	146	2413941	868190	0.34
34	20	3	71	138	161	1522592	1389036	0.35
35	20	3	186	275	374	2086423	2184059	0.36
36	3	6	252	469	592	3283181	4854175	0.34
37	3	6	63	90	111	597254	1440838	0.31
38	3	7	144	306	316	2557654	1965237	0.34
39	3	7	93	260	214	3087499	1212310	0.34
40	4	5	364	766	580	4923053	4501010	0.31
41	4	5	59	207	155	1612953	1496792	0.42
