# Supplementary material for: The genome evolution and domestication of tropical fruit mango
Source: Genome Biol. 2020 Mar 6;21:60. doi: 10.1186/s13059-020-01959-8 (PMC7059373; doi:10.1186/s13059-020-01959-8)
Supplement: Supplementary file 12 — Additional file 12: Table S10. Statistics of collinear blocks among chromosomes resulting from mango-specific WGD events. [file 13059_2020_1959_MOESM12_ESM.xlsx]

## Sheet: Sheet1
	Table S10. Statistics of collinear blocks among chromosomes resulting from mango-specific WGD events
	Chromosome	Length(bp)	Collinear Region Length (bp)	Collinear Region Length(%)	Genes	Genes in Collinear region	Genes in Collinear region (%)
	chr1	29456600	24705027	83.8692	2960	2490	84.1216
	chr2	24397897	8526160	34.9463	2597	1187	45.7066
	chr3	23139393	13966873	60.3597	2622	1806	68.8787
	chr4	21507500	11152905	51.8559	2344	1610	68.686
	chr5	21083371	5997802	28.448	2493	735	29.4826
	chr7	20623120	10056617	48.7638	1953	1294	66.257
	chr6	18811960	5184238	27.5582	2118	784	37.0161
	chr8	18243469	5986590	32.815	2204	782	35.4809
	chr9	18233274	13101987	71.8576	1855	1557	83.9353
	chr10	17652500	8750654	49.5718	1810	1109	61.2707
	chr11	17144574	7643909	44.585	1699	1081	63.6257
	chr12	16029966	9022743	56.2867	1788	1252	70.0224
	chr13	15457994	8011963	51.8305	1492	1005	67.3592
	chr14	14810209	5966796	40.2884	1634	899	55.0184
	chr15	14765960	10153073	68.76	1349	1071	79.3921
	chr16	13817227	10657763	77.1339	1392	958	68.8218
	chr17	13506273	6805429	50.3872	1290	865	67.0543
	chr18	13371754	10227146	76.4832	1315	1158	88.0608
	chr19	13093066	7592264	57.9869	1333	936	70.2176
	chr20	12294262	6603112	53.7089	1176	681	57.9082
	Total	357440369	190113051	53.1873	37424	23260	62.1526
