# Supplementary material for: The genome evolution and domestication of tropical fruit mango
Source: Genome Biol. 2020 Mar 6;21:60. doi: 10.1186/s13059-020-01959-8 (PMC7059373; doi:10.1186/s13059-020-01959-8)
Supplement: Supplementary file 13 — Additional file 13: Table S11. Gene Ontology enrichment analysis of Retained Genes post-WGD. [file 13059_2020_1959_MOESM13_ESM.xlsx]

## Sheet: Sheet1
Table S11. Gene Ontology enrichment analysis of Retained Genes post-WGD
GOID	Ontology	Term	Level	qa	mb	tc	kd	log_odds_ratio	p
GO:0050789	biological_process	regulation of biological process	1	468	1175	22888	7029	0.37512	3.37428e-08
GO:0065007	biological_process	biological regulation	1	471	1191	22888	7029	0.364826	6.7259e-08
GO:0050794	biological_process	regulation of cellular process	1	444	1123	22888	7029	0.364474	2.05321e-07
GO:0019222	biological_process	regulation of metabolic process	1	278	688	22888	7029	0.395876	5.17262e-05
GO:0060255	biological_process	regulation of macromolecule metabolic process	1	274	681	22888	7029	0.389721	8.7983e-05
GO:0051171	biological_process	regulation of nitrogen compound metabolic process	1	267	663	22888	7029	0.391031	9.1875e-05
GO:0080090	biological_process	regulation of primary metabolic process	1	267	663	22888	7029	0.391031	9.1875e-05
GO:0010468	biological_process	regulation of gene expression	1	266	664	22888	7029	0.383443	0.000136293
GO:0009889	biological_process	regulation of biosynthetic process	1	257	645	22888	7029	0.375669	0.000266039
GO:0009987	biological_process	cellular process	1	1402	4173	22888	7029	0.129601	0.00232825
GO:0010467	biological_process	gene expression	1	241	635	22888	7029	0.305477	0.0166078
GO:0007017	biological_process	microtubule-based process	1	22	36	22888	7029	0.992707	0.0413624
GO:0031323	biological_process	regulation of cellular metabolic process	2	267	664	22888	7029	0.388857	9.66533e-05
GO:0010556	biological_process	regulation of macromolecule biosynthetic process	2	257	645	22888	7029	0.375669	0.000266039
GO:0031326	biological_process	regulation of cellular biosynthetic process	2	257	645	22888	7029	0.375669	0.000266039
GO:0044237	biological_process	cellular metabolic process	2	1071	3189	22888	7029	0.129054	0.0275264
GO:1901564	biological_process	organonitrogen compound metabolic process	2	936	2769	22888	7029	0.138415	0.0284431
GO:2000112	biological_process	regulation of cellular macromolecule biosynthetic process	3	257	645	22888	7029	0.375669	0.000266039
GO:0019219	biological_process	regulation of nucleobase-containing compound metabolic process	3	257	647	22888	7029	0.371203	0.000325313
GO:0044260	biological_process	cellular macromolecule metabolic process	3	835	2442	22888	7029	0.154985	0.0166562
GO:0006518	biological_process	peptide metabolic process	3	166	423	22888	7029	0.353726	0.0284431
GO:0009059	biological_process	macromolecule biosynthetic process	3	237	634	22888	7029	0.283604	0.0413624
GO:0043603	biological_process	cellular amide metabolic process	3	170	439	22888	7029	0.334514	0.0463688
GO:0051252	biological_process	regulation of RNA metabolic process	4	254	640	22888	7029	0.369957	0.000387859
GO:0019538	biological_process	protein metabolic process	4	832	2418	22888	7029	0.164041	0.00784912
GO:0044267	biological_process	cellular protein metabolic process	5	749	2125	22888	7029	0.198775	0.000707168
GO:0043043	biological_process	peptide biosynthetic process	5	165	420	22888	7029	0.355277	0.0284431
GO:0043604	biological_process	amide biosynthetic process	5	169	433	22888	7029	0.345856	0.0334982
GO:0034645	biological_process	cellular macromolecule biosynthetic process	5	237	634	22888	7029	0.283604	0.0413624
GO:0006355	biological_process	regulation of transcription, DNA-templated	6	251	635	22888	7029	0.364131	0.000560971
GO:1903506	biological_process	regulation of nucleic acid-templated transcription	6	251	635	22888	7029	0.364131	0.000560971
GO:2001141	biological_process	regulation of RNA biosynthetic process	6	251	635	22888	7029	0.364131	0.000560971
GO:0006412	biological_process	translation	8	164	415	22888	7029	0.363785	0.0235541
GO:0005575	cellular_component	cellular_component	0	626	1806	22888	7029	0.174637	0.0284431
GO:0005623	cellular_component	cell	1	245	637	22888	7029	0.324688	0.00622285
GO:0043226	cellular_component	organelle	1	190	485	22888	7029	0.351215	0.0136531
GO:0005622	cellular_component	intracellular	2	245	633	22888	7029	0.333776	0.00402584
GO:0044464	cellular_component	cell part	2	245	637	22888	7029	0.324688	0.00622285
GO:0044424	cellular_component	intracellular part	3	237	616	22888	7029	0.325157	0.00784912
GO:0043229	cellular_component	intracellular organelle	4	190	485	22888	7029	0.351215	0.0136531
GO:0043169	molecular_function	cation binding	1	687	1972	22888	7029	0.181922	0.00823166
GO:0019904	molecular_function	protein domain specific binding	1	14	18	22888	7029	1.34063	0.0171314
GO:0003677	molecular_function	DNA binding	2	409	943	22888	7029	0.498043	4.4167e-13
GO:0003676	molecular_function	nucleic acid binding	2	585	1558	22888	7029	0.290013	3.26407e-06
GO:0043565	molecular_function	sequence-specific DNA binding	2	153	354	22888	7029	0.492982	0.000266039
The gene ontology enrichment analysis was carried out using GOEAST(http://omicslab.genetics.ac.cn/GOEAST/php/customized_microarray.php).
aq, means the count of genes associated with the listed GOID (directly or indirectly) in whole genome duplication retained genes.
bm, means the count of genes associated with the listed GOID (directly or indirectly) within 38,058 Predicted Proteins encoded in Mango Genome.
ct Total number of genes with GO annotation in 38,058 Predicted Proteins encoded in Mango Genome.
dk Total number of genes with GO annotation in whole genome duplication retained genes.
