# Supplementary material for: The genome evolution and domestication of tropical fruit mango
Source: Genome Biol. 2020 Mar 6;21:60. doi: 10.1186/s13059-020-01959-8 (PMC7059373; doi:10.1186/s13059-020-01959-8)
Supplement: Supplementary file 14 — Additional file 14: Table S12. Sample summary for RNA-Seq library construction. [file 13059_2020_1959_MOESM14_ESM.xlsx]

## Sheet: Sheet1
Table S12. Sample summary for RNA-Seq library construction
Cultivars	Tissue	Sampling Day	Biological Replicates
Alphonso	root	NA	1
Alphonso	mature leaf	NA	1
Alphonso	flower	NA	1
Alphonso	mature bark	NA	1
Alphonso	peel	NA	1
Alphonso	flesh	NA	1
Alphonso	seed	NA	1
Sensation	flesh	May 2,2015	1
Sensation	flesh	May 8,2015	1
Sensation	flesh	May 14,2015	1
Sensation	flesh	May 20,2015	1
Sensation	peel	May 2,2015	3
Sensation	peel	May 8,2015	3
Sensation	peel	May 14,2015	3
Sensation	peel	May 20,2015	3
Guire	peel	Developing	3
Guire	peel	Ripe	3
Guire	flesh	Developing	3
Guire	flesh	Ripe	3
Hongyu	peel	Developing	3
Hongyu	peel	Ripe	3
Hongyu	flesh	Developing	3
Hongyu	flesh	Ripe	3
