# Supplementary material for: The genome evolution and domestication of tropical fruit mango
Source: Genome Biol. 2020 Mar 6;21:60. doi: 10.1186/s13059-020-01959-8 (PMC7059373; doi:10.1186/s13059-020-01959-8)
Supplement: Supplementary file 15 — Additional file 15: Table S13. Statistics of photosynthesis-related duplicated genes in mango genome. [file 13059_2020_1959_MOESM15_ESM.xlsx]

## Sheet: Sheet1
Table S13. Statistics of photosynthesis-related duplicated genes in mango genome
Functional Module	KO IDs	Gene Name Abbreviation	Full Gene Name	Gene Number	Singleton	Dispersed duplication	Proximal duplication	Tandem duplication	Ancient WGD	Recent WGD	Recent WGD(%)
photosystem II	K02716	psbO	photosystem II oxygen-evolving enhancer protein 1	2	0	0	0	0	0	2	100
	K02717	psbP	photosystem II oxygen-evolving enhancer protein 2	4	0	0	0	0	0	4	100
	K08901	psbQ	photosystem II oxygen-evolving enhancer protein 3	4	0	2	0	0	0	2	50
	K03541	psbR	photosystem II 10kDa protein	1	1	0	0	0	0	0	0
	K03542	psbS	photosystem II 22kDa protein	3	0	1	0	0	0	2	66.67
	K02721	psbW	photosystem II PsbW protein	3	0	2	1	0	0	0	0
	K02723	psbY	photosystem II PsbY protein	3	1	0	0	0	0	2	100
	Subtotal			20	2	5	1	0	0	12	63.1579
photosysem I	K08902	psb2	photosystem II Psb27 protein	1	1	0	0	0	0	0	0
	K08903	psb2	photosystem II 13kDa protein	2	0	0	0	0	0	2	100
	K02690	psaB	photosystem I P700 chlorophyll a apoprotein A2	2	0	2	0	0	0	0	0
	K02692	psaD	photosystem I subunit II	6	0	0	0	0	2	4	66.67
	K02693	psaE	photosystem I subunit IV	4	0	0	0	0	0	4	100
	K02694	psaF	photosystem I subunit III	1	1	0	0	0	0	0	0
	K02698	psaK	photosystem I subunit X	1	1	0	0	0	0	0	0
	K02699	psaL	photosystem I subunit XI	1	1	0	0	0	0	0	0
	K02701	psaN	photosystem I subunit PsaN	3	0	3	0	0	0	0	0
	K14332	psaO	photosystem I subunit PsaO	1	1	0	0	0	0	0	0
	Subtotal			22	5	5	0	0	2	10	45.4545
cytochrome b6/f complex	K02634	petA	apocytochrome f	2	0	0	2	0	0	0	0
	K02636	petC	cytochrome b6-f complex iron-sulfur subunit	6	0	2	0	0	0	4	100
	Subtotal			8	0	2	0	0	0	4	50
photosyntheisis electron transport	K02638	petE	plastocyanin	3	0	1	0	0	0	2	0
	K02639	petF	ferredoxin	8	0	4	0	0	0	4	50
	K02641	petH	ferredoxin--NADP+ reductase	6	0	0	0	0	2	4	66.67
	K08906	petJ	cytochrome c6	1	1	0	0	0	0	0	0
	Subtotal			18	1	5	0	0	2	10	55.5556
F-type H+-transporting ATPase	K02112	ATPF1B	F-type H+-transporting ATPase subunit beta	1	1	0	0	0	0	0	0
	K02115	ATPF1G	F-type H+-transporting ATPase subunit gamma	4	0	0	0	0	0	4	100
	K02111	ATPF1A	F-type H+-transporting ATPase subunit alpha	3	0	3	0	0	0	0	0
	K02113	ATPF1D	F-type H+-transporting ATPase subunit delta	2	0	0	0	0	0	2	100
	K02109	ATPF0B	F-type H+-transporting ATPase subunit b	4	2	0	0	0	0	2	100
	K02110	ATPF0C	F-type H+-transporting ATPase subunit c	1	1	0	0	0	0	0	0
	Subtotal			15	4	3	0	0	0	8	61.5385
light-harvesting chlorophyll protein complex	K08907	LHCA1	light-harvesting complex I chlorophyll a/b binding protein 1	2	0	0	0	0	0	2	100
	K08908	LHCA2	light-harvesting complex I chlorophyll a/b binding protein 2	3	0	1	0	0	0	2	66.67
	K08909	LHCA3	light-harvesting complex I chlorophyll a/b binding protein 3	1	0	1	0	0	0	0	0
	K08910	LHCA4	light-harvesting complex I chlorophyll a/b binding protein 4	2	0	0	0	0	0	2	100
	K08911	LHCA5	light-harvesting complex I chlorophyll a/b binding protein 5	1	0	1	0	0	0	0	0
	K08912	LHCB1	light-harvesting complex II chlorophyll a/b binding protein 1	4	0	0	0	2	1	2	50
	K08913	LHCB2	light-harvesting complex II chlorophyll a/b binding protein 2	2	0	0	0	0	0	2	100
	K08914	LHCB3	light-harvesting complex II chlorophyll a/b binding protein 3	2	0	0	0	0	0	2	100
	K08915	LHCB4	light-harvesting complex II chlorophyll a/b binding protein 4	3	0	0	0	0	3	0	0
	K08916	LHCB5	light-harvesting complex II chlorophyll a/b binding protein 5	1	0	1	0	0	0	0	0
	K08917	LHCB6	light-harvesting complex II chlorophyll a/b binding protein 6	2	0	2	0	0	0	0	0
	K14172	LHCB7	light-harvesting complex II chlorophyll a/b binding protein 7	1	0	1	0	0	0	0	0
	Subtotal			24	0	7	0	2	4	12	50
Calvin cycle	K01602	RBCS	Ribulose bisphosphate carboxylase, small subunit	3	0	0	0	0	1	2	66.67
	K01602	RBCL	Ribulose bisphosphate carboxylase, large subunit	4	0	1	0	0	1	2	50
	K00927	PGK	phosphoglycerate kinase	5	0	1	1	1	0	2	40
	K05298	GAPA	glyceraldehyde-3-phosphate dehydrogenase	3	0	1	0	0	0	2	66.67
	K01803	TPI	triose-phosphate isomerase	7	0	1	0	0	2	4	57.14
	K01623	TBA	Fructose-bisphosphate aldolase	10	0	2	0	0	2	6	60
	K03841	FBP	fructose-1,6-bisphosphatase	5	0	1	0	0	0	4	80
	K00615	TKL	Transketolase-1	3	0	1	0	2	0	0	0
	K01783	RPE	ribulose-phosphate 3-epimerase	5	0	1	0	0	0	4	80
	K00855	PRK	phosphoribulokinase	2	0	0	0	0	0	2	100
	K01100	SBP	sedoheptulose-bisphosphatase	3	0	1	0	0	0	2	66.67
	K01807	KPI	ribose-5-phosphate isomerase	7	0	3	2	0	0	2	28.57
	Subtotal			57	0	13	3	3	6	32	56.1404
Total				164	12	40	5	5	14	88	53.6585
