# Supplementary material for: The genome evolution and domestication of tropical fruit mango
Source: Genome Biol. 2020 Mar 6;21:60. doi: 10.1186/s13059-020-01959-8 (PMC7059373; doi:10.1186/s13059-020-01959-8)
Supplement: Supplementary file 16 — Additional file 16: Table S14. Statistics of sugar metabolism-related duplicated genes in mango genome. [file 13059_2020_1959_MOESM16_ESM.xlsx]

## Sheet: Sheet1
Table S14. Statistics of sugar metabolism-related duplicated genes in mango genome
Pathway	KO IDs	Gene Full Name	Enzyme Commission Number	Gene Number	Singleton	Dispersed duplication	Proximal duplication	Tandem duplication	Ancient WGD	Recent WGD	Recent WGD(%)
Sucrose synthesis	K00927	phosphoglycerate kinase	2.7.2.3	5	0	1	1	1	0	2	40
	K00134	glyceraldehyde-3-phosphate dehydrogenase (phosphorylating)	1.2.1.12	10	0	0	2	0	4	4	40
	K01623	fructose-bisphosphate aldolase	4.1.2.13	10	0	2	0	0	2	6	60
	K03841	fructose-bisphosphatase	3.1.3.11	5	0	1	0	0	0	4	80
	K01810	phosphoglucose isomerase	5.3.1.9	3	0	1	0	0	0	2	66.6667
	K01792	glucose-6-phosphate 1-epimerase	5.1.3.15	10	0	2	0	0	4	4	40
	K01835	phosphoglucomutase	5.4.2.2	5	0	1	2	0	0	2	40
	K00963	UTP:glucose-1-phosphate uridylyltransferase	2.7.7.9	3	0	1	0	0	2	0	0
	K00696	sucrose-phosphate synthase	2.4.1.14	9	0	5	4	0	0	0	0
	K07024	sucrose-phosphate phosphatase	3.1.3.24	3	0	0	0	1	2	0	0
	Subtotal			63	0	14	9	2	14	24	38.0952
Starch synthesis	K01810	phosphoglucose isomerase	5.3.1.9	3	0	1	0	0	0	2	66.6667
	K00688	phosphorylase	2.4.1.1	4	0	1	0	0	1	2	50
	K01792	glucose-6-phosphate 1-epimerase	5.1.3.15	10	0	2	0	0	4	4	40
	K01835	phosphoglucomutase	5.4.2.2	5	0	2	1	0	0	2	40
	K00975	glucose-1-phosphate adenylyltransferase	2.7.7.27	11	0	2	1	0	2	6	54.5455
	K00703	starch synthase	2.4.1.21	10	0	3	0	1	0	6	60
	K13679	NDP-glucose-starch glucosyltransferase	2.4.1.242	4	0	0	0	0	2	2	50
	K00700	1,4-alpha-glucan branching enzyme	2.4.1.18	6	0	2	2	0	0	2	33.3333
	K01214	isoamylase	3.2.1.68	4	0	4	0	0	0	0	0
	Subtotal			57	0	17	4	1	9	26	45.614
Glycolysis	K00850	6-phosphofructokinase	2.7.1.11	12	0	2	0	0	4	6	50
	K00895	pyrophosphate-dependent phosphofructokinase	2.7.1.90	9	0	3	0	0	4	2	22.2222
	K01623	fructose-bisphosphate aldolase	4.1.2.13	10	0	2	0	0	2	6	60
	K01803	triose-phosphate isomerase	5.3.1.1	7	0	1	0	0	2	4	57.1429
	K00131	glyceraldehyde 3-phosphate dehydrogenase	1.2.1.9	4	0	1	1	0	0	2	50
	K00134	glyceraldehyde-3-phosphate dehydrogenase (phosphorylating)	1.2.1.12	10	0	0	2	0	4	4	40
	K00927	phosphoglycerate kinase	2.7.2.3	5	0	1	1	1	0	2	40
	K15634	AT3G08590.2	5.4.2.12	2	0	0	0	0	2	0	0
	K01689	phosphopyruvate hydratase	4.2.1.11	6	0	2	0	0	2	2	33.3333
	K00873	pyruvate kinase	2.7.1.40	25	0	8	2	1	4	10	40
	Subtotal			90	0	20	6	2	24	38	42.2222
Citrate cycle	K00026	malate dehydrogenase	1.1.1.37	13	0	0	2	1	2	8	61.5385
	K01647	citrate synthase	2.3.3.1	4	0	4	0	0	0	0	0
	K01681	aconitase	4.2.1.3	9	0	0	3	0	2	4	44.4444
	K00030	NAD+-dependent isocitrate dehydrogenase	1.1.1.41	4	0	0	0	0	2	2	50
	K00235	succinate dehydrogenase (ubiquinone)	1.3.5.1	3	0	1	0	0	0	2	66.6667
	K01679	fumarate hydratase	4.2.1.2	3	0	0	0	1	0	2	66.6667
	K00028	NAD-dependent malate dehydrogenase (decarboxylating)	1.1.1.39	2	0	2	0	0	0	0	0
	Subtotal			34	0	6	4	2	4	18	52.9412
Total				244	0	57	23	7	51	106	43.4426
