# Supplementary material for: The genome evolution and domestication of tropical fruit mango
Source: Genome Biol. 2020 Mar 6;21:60. doi: 10.1186/s13059-020-01959-8 (PMC7059373; doi:10.1186/s13059-020-01959-8)
Supplement: Supplementary file 17 — Additional file 17: Table S15. Statistics of lipid metabolism-related duplicated genes in mango genome. [file 13059_2020_1959_MOESM17_ESM.xlsx]

## Sheet: Sheet1
Table S15. Statistics of lipid metabolism-related duplicated genes in mango genome
Pathway	Protein Family Name	Protein Family Abbreviation	Gene Number	Singleton	Dispersed duplication	Proximal duplication	Tandem duplication	Old WGD	Recent WGD	Recent WGD(%)
Cutin Synthesis & Transport	ABC Transporter	ABC	27	0	3	0	10	12	2	7.40741
	DCR / PEL3 Acyltransferase	None	13	0	3	0	1	5	4	30.7692
	Fatty Acyl in-chain Hydroxylase	FAIH	17	0	9	2	3	2	1	5.88235
	Fatty Acyl omega-Hydroxylase	FAH	33	0	4	2	8	5	14	42.4242
	Feruloyl Transferase	FT	20	0	11	0	0	1	8	40
	Glycerol-3-Phosphate Acyltransferase	GPAT	16	0	4	0	0	2	10	62.5
	Hydrolase-like Protein	None	3	0	1	0	0	0	2	66.6667
	MYB Transcription Factors	None	36	0	4	0	0	14	18	50
	Omega-Hydroxy Fatty Acyl Dehydrogenase	HFADH	7	0	1	0	0	2	4	57.1429
	Polyester Synthase	PS	34	0	12	5	7	5	5	14.7059
	a WW domain-containing unknown protein	None	2	0	0	0	0	0	2	100
	Subtotal		208	0	52	9	29	48	70	33.6538
Eukaryotic Galactolipid & Sulfolipid Synthesis	ATPase	TGD3	30	0	14	0	7	2	7	23.3333
	Phosphatidic Acid-Binding Protein	TGD2	2	0	0	0	0	2	0	0
	Phospholipase C (Non specific)	nsPLC	6	0	2	0	0	0	4	66.6667
	Phospholipase D &zeta;	PLD &zeta	16	0	1	0	0	8	7	43.75
	Protein Involved in Lipid Transport	TGD4	2	0	2	0	0	0	0	0
	Subtotal		56	0	19	0	7	12	18	32.1429
Eukaryotic Phospholipid Synthesis & Editing	1-Acylglycerol-3-Phosphocholine Acyltransferase	LPCAT	4	0	2	2	0	0	0	0
	1-Acylglycerol-3-Phosphocholine Acyltransferase,1-Acylglycerol-3-Phosphoethanolamine Acyltransferase	LPCAT LPEAT	5	0	0	1	0	0	4	80
	Acyl CoA Binding Protein	ACBP	29	0	14	0	0	8	7	24.1379
	Base-Exchange-type Phosphatidylserine Synthase	BE-PSS	2	0	0	0	0	0	2	100
	CDP-DAG Synthase	CDP-DAGS	2	0	0	0	0	0	2	100
	CTP:phosphorylethanolamine cytidyltransferase	PECT	6	0	4	0	0	0	2	33.3333
	Diacylglycerol Cholinephosphotransferase	DAG-CPT (AAPT)	2	0	0	1	0	0	1	50
	Ethanolamine Kinase	EK	5	0	1	0	0	0	4	80
	Glycerol Kinase	GKI	2	0	0	0	0	0	2	100
	Long-Chain Acyl-CoA Synthetase	LACS	26	0	12	1	2	1	10	38.4615
	N-methylphospholipid methyltransferase	PLMT	1	1	0	0	0	0	0	0
	NAD-dependent Glycerol-3-Phosphate Dehydrogenase	GPDH	3	0	1	0	0	0	2	66.6667
	Phosphatidylglycerol-Phosphate Synthase	PGPS	2	0	0	0	0	0	2	100
	Phosphatidylinositol Synthase	PIS	2	0	0	0	0	0	2	100
	Phosphatidylserine Decarboxylase	PSD	2	0	2	0	0	0	0	0
	Phosphoethanolamine N-Methyltransferase	PEAMT	5	0	1	0	0	0	4	80
	Phospholipase A2,Phospholipid : Acyl acceptor Acyltransferase	PLA2 PLAT	2	0	2	0	0	0	0	0
	Phospholipid : Acyl acceptor Acyltransferase	PLAT	6	0	1	0	0	2	3	50
	myo-inositol-3-phosphate synthase	MIPS	2	0	0	0	0	0	2	100
	Subtotal		108	1	40	5	2	11	49	45.3704
Fatty Acid Elongation & Wax Biosynthesis	ABC Transporter	ABC	46	0	16	0	7	9	14	30.4348
	AP2 / EREBP Transcription Factors	None	19	0	2	2	2	5	8	42.1053
	ATP Citrate Lyase A subunit	ATP-CL-&alpha	3	0	1	0	0	0	2	66.6667
	ATP Citrate Lyase B subunit	ATP-CL-&beta	2	0	2	0	0	0	0	0
	Acetyl-CoA Carboxylase (Homomeric)	HmACC	5	0	3	0	0	0	2	40
	Alcohol-forming Fatty Acyl-CoA Reductase	AlcFAR	12	0	2	6	2	0	2	16.6667
	Bifunctional Wax Ester Synthase / Diacylglycerol Acyltransferase	WSD	12	0	4	2	4	0	2	16.6667
	CER1	CER1	7	0	0	2	1	0	4	57.1429
	CER2-like Protein	CER2	10	0	4	2	0	0	4	40
	CER3 Protein	CER3	7	0	0	2	1	0	4	57.1429
	CER7 Protein involved in wax synthesis	Regulatory protein	4	0	2	0	0	0	2	50
	E3 ubiquitin Ligase	None	3	0	1	0	0	0	2	66.6667
	Enoyl CoA hydratase	ECH	2	0	0	0	0	0	2	100
	Enoyl-CoA Reductase	ECR	3	0	0	1	0	0	2	66.6667
	Fatty alcohol:caffeoyl-CoA caffeoyl transferase	None	21	0	12	0	0	1	8	38.0952
	Homeodomain-Leucine Zipper IV	None	16	0	2	0	0	7	7	43.75
	Hydroxyacyl-CoA Dehydratase	HACD	3	0	3	0	0	0	0	0
	Immunophilin-like FK506 binding protein	None	9	0	6	0	1	1	1	11.1111
	Ketoacyl-CoA Reductase	KCR	16	0	3	0	9	1	3	18.75
	Ketoacyl-CoA Synthase	KCS	20	0	5	0	3	4	8	40
	Lipid Transfer Protein	LTP	52	0	14	1	12	10	15	28.8462
	Long-Chain Acyl-CoA Synthetase	LACS	31	0	12	2	2	2	13	41.9355
	MYB Transcription Factors	None	54	0	5	0	0	23	26	48.1481
	Midchain Alkane Hydroxylase	CYP450, 96A	36	0	4	2	11	5	14	38.8889
	Midchain Alkane Hydroxylase,Secondary Alcohol Dehydrogenase	CYP450, 96A SADH	31	0	4	2	8	5	12	38.7097
	Mitogen-Activated Protein Kinase	None	31	0	5	1	1	8	16	51.6129
	Resurrection Protein	RST	1	0	0	1	0	0	0	0
	SHN Transcription Factors	None	38	0	7	0	0	19	12	31.5789
	Unknown	GNL	10	0	1	0	0	2	7	70
	Wax Synthase	WS	7	0	1	3	1	0	2	28.5714
	esterases/lipases/thioesterase	None	6	0	0	2	2	0	2	33.3333
	phytyl ester synthase	None	6	0	0	2	2	0	2	33.3333
	Subtotal		523	0	121	33	69	102	198	37.8585
Fatty Acid Synthesis	ABC Acyl Transporter	ABCAT	3	0	0	0	0	1	2	66.6667
	AP2 / EREBP Transcription Factors	None	32	0	5	0	0	12	15	46.875
	Acetyl-CoA Carboxylase (Homomeric)	HmACC	5	0	3	0	0	0	2	40
	Acyl Carrier Protein	ACP	6	0	2	0	0	0	4	66.6667
	Acyl-ACP Synthetase	AAS	27	0	9	0	2	4	12	44.4444
	Acyl-ACP Thioesterase A	FATA	11	0	3	1	1	3	3	27.2727
	Acyl-ACP Thioesterase B	FATB	11	0	3	1	1	3	3	27.2727
	Biotin Carboxyl Carrier Protein; subunit of Heteromeric ACCase	BCCP	5	0	1	0	0	2	2	40
	Biotin Carboxylase; subunit of Heteromeric ACCase	BC	4	0	3	0	0	0	1	25
	Carboxyltransferase alpha Subunit of Heteromeric ACCase	CT alpha	5	0	2	0	0	0	3	60
	Carboxyltransferase beta Subunit of Heteromeric ACCase	CT beta	1	1	0	0	0	0	0	0
	Dihydrolipoamide Acetyltransferase, E2 component of Pyruvate Dehydrogenase Complex	DHLAT	11	0	2	0	0	1	8	72.7273
	Dihydrolipoamide Dehydrogenase, E3 component of Pyruvate Dehydrogenase Complex	LPD	5	0	3	0	0	0	2	40
	Enoyl-ACP Reductase	ER	4	0	0	0	0	0	4	100
	Holo-ACP Synthase	HACPS	1	0	1	0	0	0	0	0
	Hydroxyacyl-ACP Dehydrase	HAD	2	0	2	0	0	0	0	0
	Ketoacyl-ACP Reductase	KAR	38	0	7	1	13	7	10	26.3158
	Ketoacyl-ACP Synthase I	KASI	8	0	1	0	1	2	4	50
	Ketoacyl-ACP Synthase II	KAS II	9	0	2	0	1	2	4	44.4444
	Ketoacyl-ACP Synthase III	KASIII	2	0	2	0	0	0	0	0
	Lipoate Synthase	LS	4	0	2	0	0	0	2	50
	Long-Chain Acyl-CoA Synthetase	LACS	24	0	11	0	2	1	10	41.6667
	Malonyl-CoA : ACP Malonyltransferase	MCMT MCAMT	2	0	0	0	0	0	2	100
	PII/GLB1	None	1	1	0	0	0	0	0	0
	Permease-like Protein of Inner Chloroplast Envelope	TGD1	1	1	0	0	0	0	0	0
	Pyruvate Dehydrogenase alpha subunit, E1a component of Pyruvate Dehydrogenase Complex	alpha-PDH	10	0	2	0	0	4	4	40
	Pyruvate Dehydrogenase beta subunit, E1b component of Pyruvate Dehydrogenase Complex	beta-PDH	5	0	1	0	0	0	4	80
	Stearoyl-ACP Desaturase	SAD	11	0	2	3	3	2	1	9.09091
	Subtotal		248	3	69	6	24	44	102	41.129
Lipid Trafficking	Aminophospholipid ATPase	ALA	17	0	2	0	0	4	11	64.7059
	Translocase	TL	20	0	4	0	0	4	12	60
	Vesicle-Inducing Protein in Plastids	VIPP1	3	0	2	1	0	0	0	0
	Subtotal		40	0	8	1	0	8	23	57.5
Mitochondrial Fatty Acid & Lipoic Acid Synthesis	Acyl Carrier Protein	ACP	5	0	1	0	0	2	2	40
	Enoyl-ACP Reductase	ER	3	0	3	0	0	0	0	0
	Hydroxyacyl-ACP Dehydrase	HAD	1	1	0	0	0	0	0	0
	Ketoacyl-ACP Reductase	KAR	24	0	4	1	10	5	4	16.6667
	Ketoacyl-ACP Synthase	KAS	8	0	1	0	1	2	4	50
	Lipoate Synthase	LS	4	0	2	0	0	0	2	50
	Malonyl-CoA Synthase	MCS	25	0	8	1	2	6	8	32
	Subtotal		70	1	19	2	13	15	20	28.5714
Mitochondrial Lipopolysaccharide Synthesis	CDP-DAG Synthase	CDP-DAGS	33	0	6	1	0	11	15	45.4545
	Glycerol-3-Phosphate Acyltransferase	GPAT	15	0	4	0	0	2	9	60
	non family name 1	None	3	0	1	2	0	0	0	0
	Subtotal		51	0	11	3	0	13	24	47.0588
Mitochondrial Phospholipid Synthesis	3-deoxy-D-manno-octulosonic acid (Kdo) transferase	KdtA	1	1	0	0	0	0	0	0
	Cardiolipin Synthase	CLS	1	0	1	0	0	0	0	0
	FAD-dependent Glycerol-3-Phosphate Dehydrogenase	FAD-GPDH	2	0	0	0	0	2	0	0
	Lipid-A-disaccharide synthase	LpxB	1	1	0	0	0	0	0	0
	Tetraacyldisaccharide 4'-kinase	LpxK	1	1	0	0	0	0	0	0
	UDP-3-O-(3-hydroxymyristoyl)glucosamine N-acyltransferase	LpxD	2	0	0	0	2	0	0	0
	UDP-3-O-acyl N-acetylglucosamine deacetylase	LpxC	1	1	0	0	0	0	0	0
	UDP-N-acetylglucosamine acyltransferase	LpxA	1	0	1	0	0	0	0	0
	Subtotal		10	4	2	0	2	2	0	0
Oxylipin Metabolism	&alpha;-Dioxygenase-Peroxidase (involved in fatty acid &alpha;-oxidation)	DOP	8	0	1	2	3	0	2	25
	Acyl-Hydrolase (Patatin-like)	PAH	21	1	4	2	6	4	4	19.0476
	Acylhydrolase (DAD1-like)	AH	48	0	11	12	15	2	8	16.6667
	Acylhydrolase (DAD1-like),sn-1-specific acylhydrolase	AH DLAH	38	0	8	9	12	2	7	18.4211
	Allene Oxide Cyclase	AOX	3	0	0	0	0	3	0	0
	Allene Oxide Synthase	AOS	7	0	1	0	3	3	0	0
	Hydroperoxide Lyase	HPL	4	0	1	0	3	0	0	0
	Jasmonic Acid Carboxyl Methyltransferase	JCMT	22	0	5	4	8	0	5	22.7273
	Lipid Acylhydrolase-like	LAH	57	0	14	5	7	7	24	42.1053
	Lipoxygenase	LOX	13	0	3	1	1	0	8	61.5385
	NAD+ Oxidoreductase (involved in fatty acid &alpha;-oxidation)	OR	25	0	5	2	0	4	14	56
	Oxo-Phytodienoic Acid Reductase	OPR	10	0	4	2	2	0	2	20
	Phospholipase A1	PLA1	3	0	2	1	0	0	0	0
	Phospholipase A2	PLA2	19	1	10	0	1	0	7	36.8421
	Subtotal		278	2	69	40	61	25	81	29.1367
	Diacylglycerol Kinase	DAGK	9	0	3	0	0	0	6	66.6667
	Fatty Acid Amide Hydrolase	FAAH	16	0	5	1	6	0	4	25
	Glycosylphosphatidylinositol-specific Phospholipase C	GPI-PLC	1	1	0	0	0	0	0	0
	Lysophospholipase	LPLA	12	0	4	0	0	4	4	33.3333
	Phosphatidylinositol-3-Kinase	PI3k	5	0	2	0	0	0	3	60
	Phosphatidylinositol-4-Kinase &alpha	PI4K &alpha	6	0	2	0	0	0	4	66.6667
	Phosphatidylinositol-4-Kinase &beta	PI4K &beta	6	0	3	0	0	0	3	50
	Phosphatidylinositol-4-Kinase &gamma	PI4K &gamma	19	0	3	0	0	5	11	57.8947
	Phosphatidylinositol-Phosphate Kinase type IA	PIPK-IA	11	0	3	0	0	4	4	36.3636
	Phosphatidylinositol-Phosphate Kinase type IB	PIPK-IB	27	0	5	0	1	9	12	44.4444
	Phosphatidylinositol-Phosphate Kinase type III	PIPK-III	19	0	5	0	0	8	6	31.5789
	Phosphoinositide 3-Phosphatase	PI3P	11	0	1	0	0	6	4	36.3636
	Phosphoinositide 5-Phosphatase Type II	PI5P-II	20	0	4	0	0	3	13	65
	Phosphoinositide-specific Phospholipase C	PIPLC	6	0	1	1	1	3	0	0
	Phospholipase A	None	2	0	2	0	0	0	0	0
	Phospholipase D &alpha;	PLD &alpha	19	0	2	0	0	9	8	42.1053
	Phospholipase D &beta;	PLD &beta	19	0	2	0	0	9	8	42.1053
	Phospholipase D &delta;	PLD &delta	19	0	2	0	0	9	8	42.1053
	Phospholipase D &gamma;	PLD &gamma	19	0	2	0	0	9	8	42.1053
	Sac domain-containing Phosphoinositide Phosphatase	Sac-PIP	10	0	4	0	0	4	2	20
	golden2-like	None	20	0	2	0	0	7	11	55
	Subtotal		276	1	57	2	8	89	119	43.1159
Prokaryotic Galactolipid, Sulfolipid Phospholipid Synthesis subtotal	1-Acylglycerol-3-Phosphate Acyltransferase	LPAAT	3	0	1	0	0	0	2	66.6667
	A chloroplast membrane protein with a DnaJ-like domain	None	1	1	0	0	0	0	0	0
	CDP-DAG Synthase	CDP-DAGS	5	0	1	0	0	0	4	80
	Digalactosyldiacylglycerol Synthase	DGDGS	5	0	0	1	0	0	4	80
	FAD4-like Desaturase	FAD4 like	1	1	0	0	0	0	0	0
	FAD5-like Desaturase	FAD5 like (ADS)	2	0	0	0	0	0	2	100
	Galactolipid:galactolipid galactosyltransferase	GGGT	17	0	6	1	5	0	5	29.4118
	Glycerol-3-Phosphate Acyltransferase	GPAT	2	0	0	0	0	0	2	100
	Linoleate Desaturase	FAD8	12	0	1	0	1	4	6	50
	Monogalactosyldiacylglycerol Synthase	MGDGS	3	0	1	0	0	0	2	66.6667
	NAD-dependent Glycerol-3-Phosphate Dehydrogenase	GPDH	4	0	1	0	0	0	3	75
	Oleate Desaturase	FAD6 FAD2	11	0	1	0	1	4	5	45.4545
	Phosphatidate Phosphatase	PP	9	1	1	1	2	0	4	44.4444
	Phosphatidate Phosphatase,Diacylglycerol-Pyrophosphate Phosphatase	PP DAGPP	3	0	1	0	2	0	0	0
	Phosphatidate Phosphatase,Long Chain Base 1-Phosphate Phosphatase	PP LCBPP	2	0	2	0	0	0	0	0
	Phosphatidylglycerol-Phosphate Synthase	PGPS	2	0	0	0	0	0	2	100
	UDP-Glucose Pyrophosphorylase	UGP	2	0	2	0	0	0	0	0
	UDP-Sulfoquinovose Synthase	SQS	2	0	0	0	0	0	2	100
	UDP-sulfoquinovose:DAG sulfoquinovosyltransferase	SLS	2	0	2	0	0	0	0	0
	auxin response factor	None	32	0	4	0	0	9	19	59.375
	golden2-like	None	23	0	3	0	0	7	13	56.5217
	translocon at the outer envelope membrane of chloroplasts	None	10	0	1	0	2	3	4	40
	Subtotal		153	3	28	3	13	27	79	51.634
Sphingolipid Biosynthesis	Bax inhibitor-1	None	2	0	0	0	0	0	2	100
	Ceramidase	CDase	4	0	2	0	0	0	2	50
	Ceramide Kinase	CERK	4	0	0	1	0	0	3	75
	Ceramide Synthase	CS	4	0	1	0	0	3	0	0
	Dihydrosphingosine Delta-4 Desaturase	DSD	1	1	0	0	0	0	0	0
	Dihydrosphingosine Phosphate Lyase	DPL1	5	0	5	0	0	0	0	0
	Fatty Acid 2-hydroxylase	FA2H	3	0	0	1	0	0	2	66.6667
	Glucosylceramide Synthase (UDP-glucose-dependent)	GCS	2	0	0	0	0	0	2	100
	Inositolphosphorylceramide Synthase	IPCS	3	0	0	0	0	3	0	0
	Ketosphinganine Reductase	KSR	9	0	2	0	3	1	3	33.3333
	Long Chain Base Kinase	LCBK	6	0	2	0	0	0	4	66.6667
	Long-Chain Base 2; subunit of Serine Palmitoyltransferase	SPT (LCB2)	5	0	1	0	0	2	2	40
	Long-Chain Base 2; subunit of Serine Palmitoyltransferase,Long-Chain Base 1; subunit of Serine Palmitoyltransferase	SPT (LCB2)	5	0	1	0	0	2	2	40
	Small subunits of Serine palmitoyltransferase	None	2	0	0	0	0	0	2	100
	Sphingobase C4-Hydroxylase	SBH	6	0	2	0	0	0	4	66.6667
	Sphingobase-D8 Desaturase	SLD	4	0	0	0	0	0	4	100
	Sphingosine Transfer Protein	STP	3	0	1	0	0	0	2	66.6667
	Sphingosine kinase	None	3	0	1	0	0	0	2	66.6667
	Subtotal		71	1	18	2	3	11	36	50.7042
Suberin Synthesis & Transport	4-Coumarate-CoA Ligase	4CL	26	0	10	1	3	7	5	19.2308
	Aliphatic Suberin Feruloyl Transferase	BAHD	21	0	12	0	0	1	8	38.0952
	Caffeoyl-CoA O-Methyltransferase	CCoAOMT	5	0	1	0	2	0	2	40
	Cinnamate 4-Hydroxylase	C4H	24	0	6	5	6	4	3	12.5
	Coumaroyl 3-Hydroxylase	C3H	19	0	6	4	4	2	3	15.7895
	Disease resistance-responsive family protein / dirigent protein	DIR	5	0	1	0	0	4	0	0
	Fatty Acyl omega-Hydroxylase	FAH	34	0	4	2	9	5	14	41.1765
	Glycerol-3-Phosphate Acyltransferase	GPAT	15	0	4	0	0	2	9	60
	Subtotal		149	0	44	12	24	25	44	29.53
Triacylglycerol & Fatty Acid Degradation	ABC Acyl Transporter	ABCAT	14	0	6	0	4	1	3	21.4286
	Acyl-CoA Oxidase	ACX	9	0	5	0	2	0	2	22.2222
	Acyl-CoA Thioesterase	ACT	2	0	0	0	0	0	2	100
	Dienoyl CoA Isomerase	DCI	7	0	5	1	0	0	1	14.2857
	Dienoyl-CoA Reductase	Red	24	0	4	0	9	6	5	20.8333
	Enoyl CoA isomerase	Isom	2	0	2	0	0	0	0	0
	Hydroxyisobutyryl-CoA Hydrolase	HIBCH	12	0	7	0	1	0	4	33.3333
	Ketoacyl-CoA Thiolase	KAT	5	0	1	0	0	2	2	40
	Long-Chain Acyl-CoA Synthetase	LACS	25	0	11	1	2	1	10	40
	Lysophosphatidic acid acyltransferase	LPAAT	2	0	0	0	0	0	2	100
	Monoacylglycerol Lipase (MAGL)	MAGL	19	0	6	1	1	2	9	47.3684
	Monoacylglycerol Lipase (MAGL),Lysophospholipase	MAGL LPLA	17	0	5	0	1	2	9	52.9412
	Multifunctional Protein	MFP	9	0	5	1	0	0	3	33.3333
	Peroxisomal Enoyl-CoA Hydratase 2,Enoyl CoA hydratase	ECH2 ECH	1	1	0	0	0	0	0	0
	Triacylglycerol Lipase (TAGL)	TAGL	34	1	10	4	7	4	8	23.5294
	Triacylglycerol Lipase (TAGL),Acylhydrolase (DAD1-like)	TAGL AH	38	0	7	10	12	2	7	18.4211
	Triacylglycerol Lipase (TAGL),Lipid Acylhydrolase-like	TAGL LAH	7	0	2	1	1	3	0	0
	Subtotal		227	2	76	19	40	23	67	29.5154
Triacylglycerol Biosynthesis	1-Acylglycerol-3-Phosphate Acyltransferase	LPAAT	7	0	0	0	1	2	4	57.1429
	1-Acylglycerol-3-Phosphocholine Acyltransferase	LPCAT	2	0	0	0	0	0	2	100
	Abscisic Acid Insensitive (ABI) transcription factors	None	27	0	5	0	0	11	11	40.7407
	Acyl-CoA : Diacylglycerol Acyltransferase	DGAT	4	0	0	0	0	4	0	0
	Acyl-CoA : Diacylglycerol Acyltransferase,Monoacylglycerol Acyltransferase	DGAT MAGAT	2	0	0	0	0	0	2	100
	Basic leucine zipper transcription factor	None	16	0	0	0	0	8	8	50
	Caleosin	CALO	8	0	2	2	1	3	0	0
	Choline Kinase	CK	5	0	1	0	0	0	4	80
	Choline-Phosphate Cytidylyltransferase	CCT	7	0	5	0	0	0	2	28.5714
	Diacylglycerol Cholinephosphotransferase	DAG-CPT (AAPT)	2	0	0	1	0	0	1	50
	Glycerol-3-Phosphate Acyltransferase	GPAT	2	0	0	0	0	0	2	100
	Homologous to the maize transcription factor Viviparous-1	None	12	0	0	0	0	5	7	58.3333
	Linoleate Desaturase	FAD3	12	0	1	0	1	4	6	50
	NAD-dependent Glycerol-3-Phosphate Dehydrogenase	GPDH	3	0	1	0	0	0	2	66.6667
	Oil-Body Oleosin	OBO	3	0	1	0	0	0	2	66.6667
	Oleate Desaturase	FAD2	11	0	1	0	1	4	5	45.4545
	Phosphatidylcholine:diacylglycerol cholinephosphotransferase	PDCT	1	1	0	0	0	0	0	0
	Phospholipid : Diacylglycerol Acyltransferase	PDAT	7	0	1	0	0	3	3	42.8571
	Pollen-surface Oleosin	PO	2	0	0	0	0	0	2	100
	Pyrophosphatase	None	9	0	2	0	1	0	6	66.6667
	Steroleosin	STERO	30	0	9	0	12	1	8	26.6667
	Steroleosin,Oil-Body protein	STERO OBO or OBP	22	0	6	0	10	0	6	27.2727
	Transcription factor that contains a B3 domain	None	13	0	0	0	0	6	7	53.8462
	Transcription factor with zinc finger and helix-loop-helix domains, the later similar to HMG boxes	None	10	0	3	0	0	2	5	50
	Transcriptional activator of genes required for both embryo maturation and cellular differentiation	None	20	0	5	2	0	5	8	40
	Transcriptional factor with high similarity to the B3 region of the VP1 / ABI3-like proteins	None	13	0	0	0	0	6	7	53.8462
	Trihelix DNA Binding Family	None	12	0	2	0	0	3	7	58.3333
	Ubiquitin ligase	None	3	0	1	0	0	0	2	66.6667
	a MADS domain protein homologous to SRF transcription factors	None	38	0	3	1	4	20	10	26.3158
	a SWI / SWF nuclear-localized chromatin remodeling factor of the CHD3 group	None	30	0	12	0	0	2	16	53.3333
	a member of a novel family of B3 domain proteins	None	23	0	0	1	0	10	12	52.1739
	transparent testa	None	25	0	1	0	2	12	10	40
	R2R3-type MYB transcription factor	None	51	0	3	0	1	21	26	50.9804
	Subtotal		432	1	65	7	34	132	193	44.68
