# Supplementary material for: The genome evolution and domestication of tropical fruit mango
Source: Genome Biol. 2020 Mar 6;21:60. doi: 10.1186/s13059-020-01959-8 (PMC7059373; doi:10.1186/s13059-020-01959-8)
Supplement: Supplementary file 18 — Additional file 18: Table S16. Statistics of duplicated genes related to biosynthesis of isopentenyl diphosphate in mango genome. [file 13059_2020_1959_MOESM18_ESM.xlsx]

## Sheet: Sheet1
	Table S16. Statistics of duplicated genes related to biosynthesis of isopentenyl diphosphate in mango genome
	Pathway	Gene name	Gene Number	Singleton	Dispersed duplication	Proximal duplication	Tandem duplication	Ancient WGD	Recent WGD	Recent WGD(%)
	MVA pathway	ACAT	5	1	0	0	0	0	4	80
		HMGS	2	0	0	0	0	0	2	100
		HMGR	4	0	0	0	0	4	0	0
		MK	2	0	0	0	0	0	2	100
		PMK	1	1	0	0	0	0	0	0
		MPDC	2	0	0	0	0	0	2	100
	MEP pathway	DXS	5	1	0	0	0	0	4	80
		DXR	2	0	0	0	0	0	2	100
		MCT	2	0	0	0	0	0	2	100
		CMK	1	1	0	0	0	0	0	0
		MDS	2	0	0	0	0	0	2	100
		HDS	2	0	0	0	0	0	2	100
		HDR	2	0	0	0	0	0	2	100
