# Supplementary material for: The genome evolution and domestication of tropical fruit mango
Source: Genome Biol. 2020 Mar 6;21:60. doi: 10.1186/s13059-020-01959-8 (PMC7059373; doi:10.1186/s13059-020-01959-8)
Supplement: Supplementary file 19 — Additional file 19: Table S17. Significant variation mango gene familes within 12 plant genomes. [file 13059_2020_1959_MOESM19_ESM.xlsx]

## Sheet: Sheet1
Table S17. Significant variation mango gene familes within 12 plant genomes
Family Groups	Newick	Family-wide P-value	Viterbi P-values	Family status	Family-sig	Mango-sig
OG0000000	((orsat_6:0.643687,(solyc_33:0.330559,((((mango_82:0.127715,(Cisin_83:0.00404486,longan_56:0.00379268)1.000000_66:0.114051)1.000000_58:0.0562163,(Thcac_185:0.171629,(capap_17:0.178589,artha_7:0.388785)1.000000_34:0.038192)1.000000_44:0.0127047)1.000000_43:0.0242109,(cilan_0:0.284077,prper_33:0.166151)1.000000_27:0.0248172)1.000000_29:0.0269348,vivin_3:0.157822)0.962000_23:0.0246716)1.000000_22:0.…	0.042	((0.132454,0.002927),(0.023479,0.327187),(0.000006,0.087686),(0.000000,0.000000),(0.000002,0.329960),(0.000000,0.000038),(0.000017,0.000000),(0.000000,0.238005),(0.000000,0.093938),(0.000313,0.000000),(0.004910,0.009977))	Expansion	family-sig	Mango-sig
OG0000001	((orsat_0:0.643687,(solyc_0:0.330559,((((mango_111:0.127715,(Cisin_105:0.00404486,longan_81:0.00379268)1.000000_88:0.114051)1.000000_67:0.0562163,(Thcac_50:0.171629,(capap_10:0.178589,artha_0:0.388785)1.000000_21:0.038192)1.000000_29:0.0127047)1.000000_29:0.0242109,(cilan_6:0.284077,prper_15:0.166151)1.000000_20:0.0248172)1.000000_22:0.0269348,vivin_38:0.157822)0.962000_21:0.0246716)1.000000_16:0…	0.026	((0.011532,0.000237),(0.000000,0.000363),(0.000000,0.000072),(0.000000,0.000000),(0.000000,0.784296),(0.000005,0.000068),(0.000484,0.000000),(0.000019,0.179684),(0.000095,0.137838),(0.336274,0.000013),(0.023608,0.005856))	Expansion	family-sig	Mango-sig
OG0000002	((orsat_42:0.643687,(solyc_19:0.330559,((((mango_71:0.127715,(Cisin_19:0.00404486,longan_35:0.00379268)1.000000_30:0.114051)1.000000_40:0.0562163,(Thcac_61:0.171629,(capap_8:0.178589,artha_12:0.388785)1.000000_27:0.038192)1.000000_35:0.0127047)1.000000_35:0.0242109,(cilan_4:0.284077,prper_30:0.166151)1.000000_32:0.0248172)1.000000_35:0.0269348,vivin_109:0.157822)0.962000_38:0.0246716)1.000000_35:…	0.026	((0.078267,0.089184),(0.004077,0.097849),(0.000000,0.007184),(0.000000,0.000001),(0.057093,0.806955),(0.000000,0.000201),(0.000000,0.003365),(0.869031,0.056153),(0.000000,0.664053),(0.125760,0.000000),(0.000187,0.000345))	Expansion	family-sig	Mango-sig
OG0000003	((orsat_10:0.643687,(solyc_2:0.330559,((((mango_3:0.127715,(Cisin_158:0.00404486,longan_92:0.00379268)1.000000_102:0.114051)1.000000_26:0.0562163,(Thcac_21:0.171629,(capap_33:0.178589,artha_3:0.388785)1.000000_21:0.038192)1.000000_21:0.0127047)1.000000_21:0.0242109,(cilan_1:0.284077,prper_90:0.166151)1.000000_21:0.0248172)1.000000_19:0.0269348,vivin_0:0.157822)0.962000_10:0.0246716)1.000000_9:0.1…	0.0305	((0.286545,0.170857),(0.007032,0.158515),(0.000000,0.000000),(0.000000,0.000000),(0.016428,0.742631),(0.939830,0.864785),(0.001296,0.000006),(0.075565,0.078328),(0.000000,0.000000),(0.000000,0.000000),(0.012158,0.026128))	Decrease	family-sig	Mango-sig
OG0000004	((orsat_17:0.643687,(solyc_52:0.330559,((((mango_16:0.127715,(Cisin_46:0.00404486,longan_69:0.00379268)1.000000_52:0.114051)1.000000_30:0.0562163,(Thcac_53:0.171629,(capap_15:0.178589,artha_6:0.388785)1.000000_24:0.038192)1.000000_29:0.0127047)1.000000_29:0.0242109,(cilan_7:0.284077,prper_104:0.166151)1.000000_32:0.0248172)1.000000_29:0.0269348,vivin_9:0.157822)0.962000_26:0.0246716)1.000000_26:0…	0.026	((0.966042,0.004728),(0.000022,0.845457),(0.000014,0.000000),(0.000000,0.000000),(0.571134,0.784296),(0.000000,0.007390),(0.008337,0.000044),(0.853635,0.072603),(0.000000,0.000000),(0.069205,0.000000),(0.000672,0.000366))	Decrease	family-sig	Mango-sig
OG0000006	((orsat_7:0.643687,(solyc_52:0.330559,((((mango_53:0.127715,(Cisin_32:0.00404486,longan_71:0.00379268)1.000000_48:0.114051)1.000000_41:0.0562163,(Thcac_70:0.171629,(capap_4:0.178589,artha_33:0.388785)1.000000_27:0.038192)1.000000_32:0.0127047)1.000000_32:0.0242109,(cilan_6:0.284077,prper_19:0.166151)1.000000_24:0.0248172)1.000000_27:0.0269348,vivin_26:0.157822)0.962000_27:0.0246716)1.000000_27:0.…	0.007	((0.072722,0.000628),(0.000046,0.848937),(0.004100,0.077080),(0.000000,0.000000),(0.000493,0.796363),(0.000000,0.010113),(0.000000,0.233168),(0.002521,0.033597),(0.000003,0.175015),(0.856684,0.834830),(0.001233,0.000366))	Expansion	family-sig	Mango-sig
OG0000007	((orsat_35:0.643687,(solyc_13:0.330559,((((mango_44:0.127715,(Cisin_30:0.00404486,longan_55:0.00379268)1.000000_40:0.114051)1.000000_34:0.0562163,(Thcac_26:0.171629,(capap_11:0.178589,artha_32:0.388785)1.000000_24:0.038192)1.000000_26:0.0127047)1.000000_26:0.0242109,(cilan_12:0.284077,prper_24:0.166151)1.000000_24:0.0248172)1.000000_25:0.0269348,vivin_34:0.157822)0.962000_25:0.0246716)1.000000_24…	0.003	((0.037587,0.253968),(0.017764,0.346962),(0.008698,0.098073),(0.000000,0.000000),(0.000675,0.770479),(0.946028,0.312466),(0.000092,0.121815),(0.352050,0.574027),(0.004203,0.942844),(0.849923,0.013273),(0.015024,0.009769))	Expansion	family-sig	Mango-sig
OG0000008	((orsat_4:0.643687,(solyc_27:0.330559,((((mango_48:0.127715,(Cisin_21:0.00404486,longan_124:0.00379268)1.000000_53:0.114051)1.000000_36:0.0562163,(Thcac_38:0.171629,(capap_5:0.178589,artha_1:0.388785)1.000000_14:0.038192)1.000000_20:0.0127047)1.000000_20:0.0242109,(cilan_1:0.284077,prper_27:0.166151)1.000000_17:0.0248172)1.000000_17:0.0269348,vivin_3:0.157822)0.962000_15:0.0246716)1.000000_15:0.1…	0.018	((0.221691,0.019191),(0.006150,0.784887),(0.003378,0.000023),(0.000000,0.000000),(0.000000,0.736199),(0.000005,0.000330),(0.000416,0.000038),(0.024348,0.800827),(0.000000,0.002292),(0.126078,0.000001),(0.128279,0.196205))	Expansion	family-sig	Mango-sig
OG0000010	((orsat_11:0.643687,(solyc_5:0.330559,((((mango_11:0.127715,(Cisin_51:0.00404486,longan_31:0.00379268)1.000000_35:0.114051)1.000000_19:0.0562163,(Thcac_22:0.171629,(capap_0:0.178589,artha_25:0.388785)1.000000_15:0.038192)1.000000_17:0.0127047)1.000000_17:0.0242109,(cilan_0:0.284077,prper_10:0.166151)1.000000_14:0.0248172)1.000000_17:0.0269348,vivin_56:0.157822)0.962000_20:0.0246716)1.000000_20:0.…	0.005	((0.052405,0.219678),(0.000075,0.818746),(0.002082,0.000001),(0.000000,0.000026),(0.190773,0.714842),(0.081560,0.214889),(0.000000,0.028246),(0.797876,0.011659),(0.000000,0.160192),(0.020798,0.000000),(0.001662,0.001184))	Decrease	family-sig	Mango-sig
OG0000012	((orsat_1:0.643687,(solyc_5:0.330559,((((mango_3:0.127715,(Cisin_1:0.00404486,longan_28:0.00379268)1.000000_13:0.114051)1.000000_12:0.0562163,(Thcac_16:0.171629,(capap_153:0.178589,artha_0:0.388785)1.000000_25:0.038192)1.000000_18:0.0127047)1.000000_16:0.0242109,(cilan_18:0.284077,prper_41:0.166151)1.000000_18:0.0248172)1.000000_16:0.0269348,vivin_0:0.157822)0.962000_10:0.0246716)1.000000_9:0.126…	0.042	((0.105019,0.170857),(0.207232,0.158515),(0.000009,0.532816),(0.000000,0.000000),(0.015802,0.046898),(0.566528,0.000078),(0.000000,0.000000),(0.790528,0.123329),(0.848369,0.000000),(0.000006,0.000000),(0.906012,0.906012))	Decrease	family-sig	Mango-sig
OG0000015	((orsat_13:0.643687,(solyc_10:0.330559,((((mango_16:0.127715,(Cisin_61:0.00404486,longan_56:0.00379268)1.000000_57:0.114051)1.000000_22:0.0562163,(Thcac_24:0.171629,(capap_2:0.178589,artha_6:0.388785)1.000000_12:0.038192)1.000000_16:0.0127047)1.000000_16:0.0242109,(cilan_13:0.284077,prper_26:0.166151)1.000000_17:0.0248172)1.000000_16:0.0269348,vivin_8:0.157822)0.962000_14:0.0246716)1.000000_14:0.…	0.005	((0.961255,0.913072),(0.383485,0.776215),(0.035943,0.000000),(0.000555,0.338738),(0.001558,0.706962),(0.009173,0.005184),(0.000010,0.124325),(0.790528,0.259852),(0.327130,0.006184),(0.115268,0.018681),(0.666836,0.795634))	Decrease	family-sig	Mango-sig
OG0000018	((orsat_1:0.643687,(solyc_2:0.330559,((((mango_1:0.127715,(Cisin_68:0.00404486,longan_22:0.00379268)1.000000_32:0.114051)1.000000_17:0.0562163,(Thcac_51:0.171629,(capap_27:0.178589,artha_2:0.388785)1.000000_18:0.038192)1.000000_18:0.0127047)1.000000_17:0.0242109,(cilan_0:0.284077,prper_59:0.166151)1.000000_16:0.0248172)1.000000_15:0.0269348,vivin_0:0.157822)0.962000_7:0.0246716)1.000000_6:0.12670…	0.007	((0.488281,0.082983),(0.121454,0.108590),(0.000000,0.000001),(0.000000,0.000000),(0.877893,0.156092),(0.000000,0.851817),(0.009938,0.000008),(0.109701,0.246913),(0.000000,0.000000),(0.000000,0.000011),(0.125765,0.062093))	Decrease	family-sig	Mango-sig
OG0000019	((orsat_2:0.643687,(solyc_30:0.330559,((((mango_5:0.127715,(Cisin_13:0.00404486,longan_17:0.00379268)1.000000_15:0.114051)1.000000_15:0.0562163,(Thcac_28:0.171629,(capap_15:0.178589,artha_21:0.388785)1.000000_20:0.038192)1.000000_21:0.0127047)1.000000_21:0.0242109,(cilan_33:0.284077,prper_35:0.166151)1.000000_25:0.0248172)1.000000_23:0.0269348,vivin_31:0.157822)0.962000_23:0.0246716)1.000000_22:0…	0	((0.010599,0.000573),(0.080772,0.327187),(0.000010,0.911354),(0.001982,0.005027),(0.002212,0.742631),(0.043914,0.623105),(0.151813,0.717723),(0.183602,0.102508),(0.077959,0.007456),(0.842170,0.021783),(0.017137,0.009977))	Decrease	family-sig	Mango-sig
OG0000020	((orsat_5:0.643687,(solyc_23:0.330559,((((mango_54:0.127715,(Cisin_50:0.00404486,longan_15:0.00379268)1.000000_31:0.114051)1.000000_29:0.0562163,(Thcac_27:0.171629,(capap_5:0.178589,artha_0:0.388785)1.000000_12:0.038192)1.000000_18:0.0127047)1.000000_18:0.0242109,(cilan_0:0.284077,prper_19:0.166151)1.000000_16:0.0248172)1.000000_17:0.0269348,vivin_18:0.157822)0.962000_17:0.0246716)1.000000_17:0.1…	0.003	((0.187534,0.030898),(0.130109,0.800127),(0.000000,0.478028),(0.000000,0.000000),(0.000001,0.722326),(0.008651,0.000198),(0.003535,0.000017),(0.267284,0.489943),(0.000000,0.252343),(0.810372,0.659706),(0.178502,0.254459))	Expansion	family-sig	Mango-sig
OG0000021	((orsat_17:0.643687,(solyc_5:0.330559,((((mango_35:0.127715,(Cisin_20:0.00404486,longan_17:0.00379268)1.000000_19:0.114051)1.000000_21:0.0562163,(Thcac_14:0.171629,(capap_11:0.178589,artha_19:0.388785)1.000000_17:0.038192)1.000000_18:0.0127047)1.000000_18:0.0242109,(cilan_6:0.284077,prper_19:0.166151)1.000000_17:0.0248172)1.000000_18:0.0269348,vivin_46:0.157822)0.962000_19:0.0246716)1.000000_18:0…	0.002	((0.826092,0.622226),(0.000457,0.283156),(0.000031,0.515071),(0.058812,0.002797),(0.073458,0.722326),(0.222130,0.593513),(0.042650,0.536693),(0.804643,0.502922),(0.001172,0.440667),(0.532934,0.000000),(0.471664,0.575529))	Expansion	family-sig	Mango-sig
OG0000023	((orsat_12:0.643687,(solyc_13:0.330559,((((mango_34:0.127715,(Cisin_25:0.00404486,longan_53:0.00379268)1.000000_34:0.114051)1.000000_25:0.0562163,(Thcac_18:0.171629,(capap_3:0.178589,artha_1:0.388785)1.000000_10:0.038192)1.000000_14:0.0127047)1.000000_15:0.0242109,(cilan_6:0.284077,prper_7:0.166151)1.000000_13:0.0248172)1.000000_15:0.0269348,vivin_22:0.157822)0.962000_16:0.0246716)1.000000_16:0.1…	0.003	((0.509656,0.767332),(0.572367,0.792832),(0.006401,0.004150),(0.000000,0.000000),(0.000002,0.310332),(0.118197,0.003366),(0.000884,0.001304),(0.782533,0.054716),(0.031935,0.017441),(0.494544,0.040742),(0.448191,0.369988))	Expansion	family-sig	Mango-sig
OG0000024	((orsat_0:0.643687,(solyc_2:0.330559,((((mango_53:0.127715,(Cisin_53:0.00404486,longan_53:0.00379268)1.000000_53:0.114051)1.000000_35:0.0562163,(Thcac_7:0.171629,(capap_8:0.178589,artha_0:0.388785)1.000000_9:0.038192)1.000000_10:0.0127047)1.000000_11:0.0242109,(cilan_0:0.284077,prper_27:0.166151)1.000000_10:0.0248172)1.000000_10:0.0269348,vivin_7:0.157822)0.962000_8:0.0246716)1.000000_7:0.126701)…	0.003	((0.203125,0.033911),(0.047377,0.125667),(0.000017,0.000006),(0.713855,0.705500),(0.000000,0.248087),(0.226897,0.465498),(0.728766,0.000261),(0.171407,0.733134),(0.000011,0.000000),(0.050873,0.693871),(0.345162,0.202339))	Expansion	family-sig	Mango-sig
OG0000027	((orsat_24:0.643687,(solyc_21:0.330559,((((mango_6:0.127715,(Cisin_52:0.00404486,longan_9:0.00379268)1.000000_20:0.114051)1.000000_13:0.0562163,(Thcac_15:0.171629,(capap_13:0.178589,artha_10:0.388785)1.000000_13:0.038192)1.000000_13:0.0127047)1.000000_13:0.0242109,(cilan_0:0.284077,prper_29:0.166151)1.000000_13:0.0248172)1.000000_13:0.0269348,vivin_13:0.157822)0.962000_13:0.0246716)1.000000_13:0.…	0.003	((0.013419,0.270958),(0.032598,0.766731),(0.001202,0.002864),(0.000000,0.000000),(0.857220,0.680687),(0.383910,0.819488),(0.924616,0.561278),(0.764293,0.767490),(0.000000,0.000002),(0.777956,0.919552),(0.005359,0.001359))	Decrease	family-sig	Mango-sig
OG0000029	((orsat_1:0.643687,(solyc_2:0.330559,((((mango_1:0.127715,(Cisin_46:0.00404486,longan_104:0.00379268)1.000000_55:0.114051)1.000000_9:0.0562163,(Thcac_8:0.171629,(capap_0:0.178589,artha_0:0.388785)1.000000_3:0.038192)1.000000_6:0.0127047)1.000000_6:0.0242109,(cilan_1:0.284077,prper_9:0.166151)1.000000_6:0.0248172)1.000000_6:0.0269348,vivin_17:0.157822)0.962000_6:0.0246716)1.000000_5:0.126701)0.000…	0.026	((0.718750,0.111938),(0.207875,0.091119),(0.000005,0.000000),(0.000000,0.000000),(0.014812,0.599903),(0.197930,0.002083),(0.017033,0.126860),(0.665248,0.668180),(0.013406,0.117218),(0.678072,0.000006),(0.245647,0.474415))	Decrease	family-sig	Mango-sig
OG0000030	((orsat_0:0.643687,(solyc_0:0.330559,((((mango_5:0.127715,(Cisin_71:0.00404486,longan_10:0.00379268)1.000000_24:0.114051)1.000000_14:0.0562163,(Thcac_35:0.171629,(capap_31:0.178589,artha_1:0.388785)1.000000_15:0.038192)1.000000_15:0.0127047)1.000000_14:0.0242109,(cilan_2:0.284077,prper_30:0.166151)1.000000_11:0.0248172)1.000000_11:0.0269348,vivin_1:0.157822)0.962000_5:0.0246716)1.000000_4:0.12670…	0.007	((0.406250,0.235526),(0.019387,0.073299),(0.000055,0.000129),(0.000000,0.000000),(0.863349,0.130621),(0.000000,0.834535),(0.000007,0.000016),(0.008832,0.745695),(0.000745,0.000000),(0.000000,0.005017),(0.245647,0.474415))	Decrease	family-sig	Mango-sig
OG0000033	((orsat_1:0.643687,(solyc_18:0.330559,((((mango_53:0.127715,(Cisin_4:0.00404486,longan_17:0.00379268)1.000000_14:0.114051)1.000000_20:0.0562163,(Thcac_64:0.171629,(capap_11:0.178589,artha_1:0.388785)1.000000_14:0.038192)1.000000_16:0.0127047)1.000000_16:0.0242109,(cilan_0:0.284077,prper_15:0.166151)1.000000_11:0.0248172)1.000000_11:0.0269348,vivin_0:0.157822)0.962000_9:0.0246716)1.000000_9:0.1267…	0.005	((0.264160,0.011480),(0.010855,0.718506),(0.000000,0.020789),(0.000000,0.000116),(0.029825,0.706962),(0.000000,0.202069),(0.316929,0.000038),(0.000071,0.745695),(0.000003,0.075976),(0.061192,0.000001),(0.019895,0.062093))	Expansion	family-sig	Mango-sig
OG0000034	((orsat_0:0.643687,(solyc_13:0.330559,((((mango_5:0.127715,(Cisin_41:0.00404486,longan_5:0.00379268)1.000000_15:0.114051)1.000000_11:0.0562163,(Thcac_9:0.171629,(capap_1:0.178589,artha_1:0.388785)1.000000_7:0.038192)1.000000_10:0.0127047)1.000000_11:0.0242109,(cilan_11:0.284077,prper_68:0.166151)1.000000_17:0.0248172)1.000000_14:0.0269348,vivin_26:0.157822)0.962000_14:0.0246716)1.000000_13:0.1267…	0.007	((0.021251,0.003031),(0.833669,0.218584),(0.002263,0.059738),(0.000000,0.000000),(0.842140,0.248087),(0.737878,0.008811),(0.000604,0.018874),(0.006678,0.016643),(0.134171,0.000000),(0.787226,0.000108),(0.089510,0.050323))	Decrease	family-sig	Mango-sig
OG0000037	((orsat_0:0.643687,(solyc_12:0.330559,((((mango_9:0.127715,(Cisin_12:0.00404486,longan_18:0.00379268)1.000000_15:0.114051)1.000000_14:0.0562163,(Thcac_19:0.171629,(capap_22:0.178589,artha_11:0.388785)1.000000_16:0.038192)1.000000_16:0.0127047)1.000000_16:0.0242109,(cilan_18:0.284077,prper_20:0.166151)1.000000_16:0.0248172)1.000000_16:0.0269348,vivin_19:0.157822)0.962000_16:0.0246716)1.000000_15:0…	0	((0.000752,0.133769),(0.559442,0.245771),(0.028378,0.565054),(0.000054,0.000141),(0.288004,0.706962),(0.259909,0.840897),(0.053594,0.325787),(0.790528,0.793549),(0.457722,0.136989),(0.803345,0.240458),(0.561784,0.678678))	Decrease	family-sig	Mango-sig
OG0000038	((orsat_1:0.643687,(solyc_12:0.330559,((((mango_26:0.127715,(Cisin_39:0.00404486,longan_17:0.00379268)1.000000_24:0.114051)1.000000_19:0.0562163,(Thcac_13:0.171629,(capap_8:0.178589,artha_6:0.388785)1.000000_12:0.038192)1.000000_13:0.0127047)1.000000_13:0.0242109,(cilan_7:0.284077,prper_9:0.166151)1.000000_12:0.0248172)1.000000_13:0.0269348,vivin_27:0.157822)0.962000_13:0.0246716)1.000000_13:0.12…	0.001	((0.018143,0.102920),(0.944196,0.766731),(0.015344,0.068315),(0.000000,0.000000),(0.000675,0.680687),(0.923026,0.525076),(0.143427,0.124325),(0.764293,0.427836),(0.139393,0.262410),(0.777956,0.000015),(0.921965,0.921965))	Expansion	family-sig	Mango-sig
OG0000039	((orsat_33:0.643687,(solyc_3:0.330559,((((mango_3:0.127715,(Cisin_36:0.00404486,longan_27:0.00379268)1.000000_28:0.114051)1.000000_11:0.0562163,(Thcac_7:0.171629,(capap_1:0.178589,artha_17:0.388785)1.000000_9:0.038192)1.000000_10:0.0127047)1.000000_10:0.0242109,(cilan_3:0.284077,prper_22:0.166151)1.000000_10:0.0248172)1.000000_10:0.0269348,vivin_15:0.157822)0.962000_10:0.0246716)1.000000_10:0.126…	0	((0.000249,0.710000),(0.015414,0.732357),(0.000052,0.000000),(0.000000,0.200903),(0.331557,0.649836),(0.226897,0.465498),(0.000053,0.025418),(0.729871,0.733134),(0.009572,0.000030),(0.743938,0.033279),(0.348186,0.465697))	Decrease	family-sig	Mango-sig
OG0000040	((orsat_1:0.643687,(solyc_20:0.330559,((((mango_4:0.127715,(Cisin_47:0.00404486,longan_22:0.00379268)1.000000_27:0.114051)1.000000_13:0.0562163,(Thcac_18:0.171629,(capap_18:0.178589,artha_2:0.388785)1.000000_13:0.038192)1.000000_13:0.0127047)1.000000_13:0.0242109,(cilan_3:0.284077,prper_33:0.166151)1.000000_13:0.0248172)1.000000_13:0.0269348,vivin_1:0.157822)0.962000_11:0.0246716)1.000000_11:0.12…	0.002	((0.058289,0.072307),(0.013618,0.744920),(0.000033,0.000001),(0.000000,0.000000),(0.857220,0.680687),(0.071001,0.819488),(0.076482,0.000585),(0.764293,0.767490),(0.000676,0.000000),(0.082584,0.000001),(0.247131,0.367673))	Decrease	family-sig	Mango-sig
OG0000041	((orsat_23:0.643687,(solyc_22:0.330559,((((mango_1:0.127715,(Cisin_24:0.00404486,longan_4:0.00379268)1.000000_10:0.114051)1.000000_8:0.0562163,(Thcac_12:0.171629,(capap_5:0.178589,artha_5:0.388785)1.000000_8:0.038192)1.000000_9:0.0127047)1.000000_9:0.0242109,(cilan_1:0.284077,prper_73:0.166151)1.000000_11:0.0248172)1.000000_9:0.0269348,vivin_1:0.157822)0.962000_9:0.0246716)1.000000_9:0.126701)0.0…	0.009	((0.002137,0.464488),(0.000493,0.718506),(0.000017,0.177495),(0.000000,0.000000),(0.527338,0.638375),(0.134511,0.441008),(0.185652,0.453309),(0.716038,0.053942),(0.000078,0.000000),(0.730050,0.000023),(0.023608,0.050323))	Decrease	family-sig	Mango-sig
OG0000042	((orsat_12:0.643687,(solyc_10:0.330559,((((mango_23:0.127715,(Cisin_23:0.00404486,longan_13:0.00379268)1.000000_17:0.114051)1.000000_16:0.0562163,(Thcac_21:0.171629,(capap_0:0.178589,artha_0:0.388785)1.000000_7:0.038192)1.000000_12:0.0127047)1.000000_12:0.0242109,(cilan_0:0.284077,prper_68:0.166151)1.000000_13:0.0248172)1.000000_12:0.0269348,vivin_0:0.157822)0.962000_9:0.0246716)1.000000_9:0.1267…	0.007	((0.210302,0.464488),(0.552479,0.718506),(0.008888,0.591520),(0.000000,0.000001),(0.014413,0.670955),(0.001654,0.000234),(0.000024,0.002703),(0.753869,0.205293),(0.000000,0.000000),(0.006942,0.000001),(0.023608,0.050323))	Expansion	family-sig	Mango-sig
OG0000043	((orsat_8:0.643687,(solyc_9:0.330559,((((mango_22:0.127715,(Cisin_13:0.00404486,longan_25:0.00379268)1.000000_18:0.114051)1.000000_16:0.0562163,(Thcac_10:0.171629,(capap_9:0.178589,artha_19:0.388785)1.000000_12:0.038192)1.000000_12:0.0127047)1.000000_12:0.0242109,(cilan_26:0.284077,prper_3:0.166151)1.000000_12:0.0248172)1.000000_12:0.0269348,vivin_13:0.157822)0.962000_12:0.0246716)1.000000_12:0.1…	0	((0.560701,0.905676),(0.512444,0.756336),(0.024086,0.337089),(0.000000,0.000000),(0.014413,0.670955),(0.480066,0.810532),(0.279291,0.071454),(0.753869,0.757105),(0.000402,0.000054),(0.767737,0.597611),(0.795634,0.931810))	Expansion	family-sig	Mango-sig
OG0000044	((orsat_16:0.643687,(solyc_2:0.330559,((((mango_43:0.127715,(Cisin_18:0.00404486,longan_35:0.00379268)1.000000_25:0.114051)1.000000_22:0.0562163,(Thcac_15:0.171629,(capap_0:0.178589,artha_0:0.388785)1.000000_6:0.038192)1.000000_11:0.0127047)1.000000_12:0.0242109,(cilan_0:0.284077,prper_17:0.166151)1.000000_12:0.0248172)1.000000_12:0.0269348,vivin_15:0.157822)0.962000_12:0.0246716)1.000000_11:0.12…	0.002	((0.202917,0.901179),(0.001573,0.189505),(0.000000,0.240567),(0.000000,0.000000),(0.000001,0.264737),(0.080215,0.000158),(0.000118,0.006865),(0.753869,0.757105),(0.000001,0.056566),(0.767737,0.175729),(0.348186,0.465697))	Expansion	family-sig	Mango-sig
OG0000048	((orsat_0:0.643687,(solyc_0:0.330559,((((mango_30:0.127715,(Cisin_68:0.00404486,longan_26:0.00379268)1.000000_36:0.114051)1.000000_22:0.0562163,(Thcac_4:0.171629,(capap_7:0.178589,artha_12:0.388785)1.000000_8:0.038192)1.000000_8:0.0127047)1.000000_8:0.0242109,(cilan_0:0.284077,prper_13:0.166151)1.000000_6:0.0248172)1.000000_6:0.0269348,vivin_2:0.157822)0.962000_3:0.0246716)1.000000_2:0.126701)0.0…	0.007	((0.750000,0.080008),(0.191735,0.036869),(0.009870,0.000018),(0.000000,0.000000),(0.000000,0.626262),(0.042157,0.760524),(0.711913,0.158271),(0.026407,0.668180),(0.001174,0.001023),(0.000351,0.501790),(0.719924,0.314065))	Expansion	family-sig	Mango-sig
OG0000049	((orsat_0:0.643687,(solyc_1:0.330559,((((mango_36:0.127715,(Cisin_21:0.00404486,longan_22:0.00379268)1.000000_21:0.114051)1.000000_20:0.0562163,(Thcac_14:0.171629,(capap_2:0.178589,artha_24:0.388785)1.000000_12:0.038192)1.000000_13:0.0127047)1.000000_13:0.0242109,(cilan_4:0.284077,prper_29:0.166151)1.000000_12:0.0248172)1.000000_12:0.0269348,vivin_6:0.157822)0.962000_8:0.0246716)1.000000_6:0.1267…	0	((0.406250,0.017508),(0.020438,0.027267),(0.000003,0.632684),(0.609269,0.060929),(0.000121,0.680687),(0.627782,0.525076),(0.000010,0.004702),(0.201076,0.757105),(0.004995,0.000000),(0.000411,0.364287),(0.245647,0.474415))	Expansion	family-sig	Mango-sig
OG0000050	((orsat_0:0.643687,(solyc_13:0.330559,((((mango_6:0.127715,(Cisin_39:0.00404486,longan_77:0.00379268)1.000000_45:0.114051)1.000000_10:0.0562163,(Thcac_7:0.171629,(capap_2:0.178589,artha_0:0.388785)1.000000_4:0.038192)1.000000_5:0.0127047)1.000000_5:0.0242109,(cilan_1:0.284077,prper_10:0.166151)1.000000_5:0.0248172)1.000000_5:0.0269348,vivin_2:0.157822)0.962000_5:0.0246716)1.000000_5:0.126701)0.00…	0.01	((0.406250,0.111938),(0.003134,0.646611),(0.036599,0.000000),(0.000000,0.000000),(0.000301,0.585561),(0.160427,0.307930),(0.226807,0.046516),(0.644545,0.647260),(0.041934,0.011549),(0.656469,0.043577),(0.245647,0.474415))	Decrease	family-sig	Mango-sig
OG0000052	((orsat_28:0.643687,(solyc_20:0.330559,((((mango_25:0.127715,(Cisin_13:0.00404486,longan_28:0.00379268)1.000000_19:0.114051)1.000000_16:0.0562163,(Thcac_16:0.171629,(capap_4:0.178589,artha_0:0.388785)1.000000_8:0.038192)1.000000_11:0.0127047)1.000000_11:0.0242109,(cilan_0:0.284077,prper_7:0.166151)1.000000_9:0.0248172)1.000000_10:0.0269348,vivin_9:0.157822)0.962000_10:0.0246716)1.000000_10:0.1267…	0	((0.002607,0.710000),(0.006272,0.732357),(0.001604,0.169919),(0.000000,0.000000),(0.002031,0.660683),(0.050131,0.011257),(0.045897,0.000656),(0.171407,0.367222),(0.000034,0.405081),(0.743938,0.726795),(0.153871,0.226567))	Expansion	family-sig	Mango-sig
OG0000054	((orsat_8:0.643687,(solyc_7:0.330559,((((mango_3:0.127715,(Cisin_45:0.00404486,longan_29:0.00379268)1.000000_31:0.114051)1.000000_10:0.0562163,(Thcac_6:0.171629,(capap_0:0.178589,artha_1:0.388785)1.000000_5:0.038192)1.000000_8:0.0127047)1.000000_9:0.0242109,(cilan_1:0.284077,prper_17:0.166151)1.000000_10:0.0248172)1.000000_10:0.0269348,vivin_37:0.157822)0.962000_11:0.0246716)1.000000_10:0.126701)…	0.002	((0.741432,0.198343),(0.471538,0.174248),(0.000158,0.000000),(0.000000,0.007218),(0.307676,0.212345),(0.384051,0.004821),(0.000601,0.113821),(0.361684,0.733134),(0.000244,0.007384),(0.407755,0.000000),(0.023608,0.050323))	Decrease	family-sig	Mango-sig
OG0000057	((orsat_5:0.643687,(solyc_15:0.330559,((((mango_20:0.127715,(Cisin_14:0.00404486,longan_10:0.00379268)1.000000_12:0.114051)1.000000_13:0.0562163,(Thcac_10:0.171629,(capap_4:0.178589,artha_6:0.388785)1.000000_9:0.038192)1.000000_11:0.0127047)1.000000_12:0.0242109,(cilan_12:0.284077,prper_15:0.166151)1.000000_13:0.0248172)1.000000_13:0.0269348,vivin_17:0.157822)0.962000_13:0.0246716)1.000000_13:0.1…	0	((0.117701,0.909603),(0.442395,0.766731),(0.004370,0.719365),(0.003711,0.001113),(0.373973,0.264737),(0.750314,0.132159),(0.020854,0.481041),(0.422146,0.767490),(0.940051,0.376180),(0.777956,0.092636),(0.395376,0.190125))	Expansion	family-sig	Mango-sig
OG0000058	((orsat_5:0.643687,(solyc_7:0.330559,((((mango_3:0.127715,(Cisin_21:0.00404486,longan_0:0.00379268)1.000000_7:0.114051)1.000000_6:0.0562163,(Thcac_94:0.171629,(capap_2:0.178589,artha_0:0.388785)1.000000_4:0.038192)1.000000_6:0.0127047)1.000000_6:0.0242109,(cilan_0:0.284077,prper_16:0.166151)1.000000_6:0.0248172)1.000000_6:0.0269348,vivin_0:0.157822)0.962000_5:0.0246716)1.000000_5:0.126701)0.00000…	0.016	((0.371094,0.298372),(0.298292,0.646611),(0.041902,0.371262),(0.000000,0.000000),(0.773429,0.599903),(0.000000,0.023437),(0.226807,0.046516),(0.665248,0.668180),(0.001174,0.000027),(0.098930,0.000345),(0.125765,0.062093))	Decrease	family-sig	Mango-sig
OG0000061	((orsat_10:0.643687,(solyc_13:0.330559,((((mango_23:0.127715,(Cisin_12:0.00404486,longan_11:0.00379268)1.000000_12:0.114051)1.000000_14:0.0562163,(Thcac_11:0.171629,(capap_11:0.178589,artha_12:0.388785)1.000000_12:0.038192)1.000000_12:0.0127047)1.000000_12:0.0242109,(cilan_14:0.284077,prper_9:0.166151)1.000000_12:0.0248172)1.000000_12:0.0269348,vivin_12:0.157822)0.962000_12:0.0246716)1.000000_12:…	0.041	((0.955951,0.536197),(0.609612,0.756336),(0.000852,0.423122),(0.567548,0.096580),(0.126410,0.670955),(0.761138,0.810532),(0.765802,0.839928),(0.753869,0.757105),(0.389822,0.262410),(0.767737,0.916121),(0.348186,0.465697))	Expansion	family-sig	Mango-sig
OG0000066	((orsat_0:0.643687,(solyc_0:0.330559,((((mango_0:0.127715,(Cisin_36:0.00404486,longan_0:0.00379268)1.000000_7:0.114051)1.000000_4:0.0562163,(Thcac_47:0.171629,(capap_1:0.178589,artha_0:0.388785)1.000000_3:0.038192)1.000000_4:0.0127047)1.000000_4:0.0242109,(cilan_52:0.284077,prper_0:0.166151)1.000000_4:0.0248172)1.000000_4:0.0269348,vivin_1:0.157822)0.962000_2:0.0246716)1.000000_2:0.126701)0.00000…	0.003	((0.750000,0.080008),(0.191735,0.568575),(0.000942,0.027336),(0.000000,0.000000),(0.720414,0.570375),(0.000000,0.262535),(0.167201,0.126860),(0.621546,0.623963),(0.000000,0.002446),(0.003901,0.407018),(0.719924,0.314065))	Decrease	family-sig	Mango-sig
OG0000068	((orsat_17:0.643687,(solyc_16:0.330559,((((mango_18:0.127715,(Cisin_6:0.00404486,longan_14:0.00379268)1.000000_11:0.114051)1.000000_12:0.0562163,(Thcac_6:0.171629,(capap_3:0.178589,artha_20:0.388785)1.000000_10:0.038192)1.000000_10:0.0127047)1.000000_10:0.0242109,(cilan_6:0.284077,prper_14:0.166151)1.000000_10:0.0248172)1.000000_10:0.0269348,vivin_12:0.157822)0.962000_10:0.0246716)1.000000_10:0.1…	0	((0.056560,0.491761),(0.068423,0.732357),(0.010397,0.707784),(0.000000,0.000057),(0.099328,0.649836),(0.067493,0.788862),(0.000884,0.011045),(0.729871,0.733134),(0.198775,0.098328),(0.743938,0.299179),(0.102311,0.163421))	Expansion	family-sig	Mango-sig
OG0000069	((orsat_5:0.643687,(solyc_21:0.330559,((((mango_0:0.127715,(Cisin_12:0.00404486,longan_47:0.00379268)1.000000_19:0.114051)1.000000_7:0.0562163,(Thcac_9:0.171629,(capap_4:0.178589,artha_0:0.388785)1.000000_6:0.038192)1.000000_7:0.0127047)1.000000_7:0.0242109,(cilan_0:0.284077,prper_7:0.166151)1.000000_7:0.0248172)1.000000_7:0.0269348,vivin_9:0.157822)0.962000_8:0.0246716)1.000000_9:0.126701)0.0000…	0.002	((0.382064,0.695652),(0.000932,0.342229),(0.000006,0.000000),(0.000000,0.000000),(0.792671,0.613454),(0.232636,0.382647),(0.322702,0.006865),(0.683917,0.687000),(0.000359,0.891261),(0.335329,0.513190),(0.216177,0.086079))	Decrease	family-sig	Mango-sig
OG0000070	((orsat_0:0.643687,(solyc_2:0.330559,((((mango_44:0.127715,(Cisin_11:0.00404486,longan_6:0.00379268)1.000000_10:0.114051)1.000000_14:0.0562163,(Thcac_44:0.171629,(capap_3:0.178589,artha_7:0.388785)1.000000_9:0.038192)1.000000_10:0.0127047)1.000000_10:0.0242109,(cilan_1:0.284077,prper_1:0.166151)1.000000_3:0.0248172)1.000000_4:0.0269348,vivin_1:0.157822)0.962000_4:0.0246716)1.000000_4:0.126701)0.0…	0.002	((0.203125,0.822779),(0.513200,0.623385),(0.000000,0.059675),(0.031154,0.000000),(0.008683,0.649836),(0.000000,0.465498),(0.003635,0.694860),(0.000000,0.188493),(0.257211,0.154866),(0.632209,0.026321),(0.196205,0.081365))	Expansion	family-sig	Mango-sig
OG0000072	((orsat_0:0.643687,(solyc_0:0.330559,((((mango_0:0.127715,(Cisin_18:0.00404486,longan_0:0.00379268)1.000000_7:0.114051)1.000000_6:0.0562163,(Thcac_30:0.171629,(capap_12:0.178589,artha_59:0.388785)1.000000_14:0.038192)1.000000_12:0.0127047)1.000000_8:0.0242109,(cilan_4:0.284077,prper_8:0.166151)1.000000_6:0.0248172)1.000000_6:0.0269348,vivin_0:0.157822)0.962000_2:0.0246716)1.000000_2:0.126701)0.00…	0.005	((0.750000,0.080008),(0.191735,0.568575),(0.000018,0.371262),(0.000000,0.000000),(0.143060,0.000027),(0.000000,0.074911),(0.522642,0.000000),(0.026407,0.668180),(0.573191,0.191456),(0.000006,0.036649),(0.719924,0.314065))	Decrease	family-sig	Mango-sig
OG0000074	((orsat_7:0.643687,(solyc_2:0.330559,((((mango_34:0.127715,(Cisin_10:0.00404486,longan_10:0.00379268)1.000000_10:0.114051)1.000000_14:0.0562163,(Thcac_28:0.171629,(capap_3:0.178589,artha_0:0.388785)1.000000_8:0.038192)1.000000_11:0.0127047)1.000000_11:0.0242109,(cilan_3:0.284077,prper_12:0.166151)1.000000_11:0.0248172)1.000000_11:0.0269348,vivin_20:0.157822)0.962000_11:0.0246716)1.000000_10:0.126…	0	((0.722046,0.099125),(0.004148,0.174248),(0.000000,0.059675),(0.557308,0.554038),(0.054496,0.660683),(0.000000,0.011257),(0.014984,0.000656),(0.742436,0.745695),(0.003405,0.590529),(0.756446,0.000772),(0.012158,0.026128))	Expansion	family-sig	Mango-sig
OG0000075	((orsat_0:0.643687,(solyc_11:0.330559,((((mango_20:0.127715,(Cisin_16:0.00404486,longan_18:0.00379268)1.000000_17:0.114051)1.000000_14:0.0562163,(Thcac_1:0.171629,(capap_2:0.178589,artha_10:0.388785)1.000000_7:0.038192)1.000000_8:0.0127047)1.000000_9:0.0242109,(cilan_1:0.284077,prper_10:0.166151)1.000000_9:0.0248172)1.000000_9:0.0269348,vivin_34:0.157822)0.962000_10:0.0246716)1.000000_10:0.126701…	0	((0.021251,0.099125),(0.574175,0.732357),(0.016545,0.143424),(0.139486,0.049485),(0.000987,0.212345),(0.000102,0.413557),(0.005312,0.246565),(0.716038,0.719277),(0.000758,0.549714),(0.385706,0.000000),(0.516778,0.696094))	Expansion	family-sig	Mango-sig
OG0000076	((orsat_3:0.643687,(solyc_7:0.330559,((((mango_5:0.127715,(Cisin_17:0.00404486,longan_16:0.00379268)1.000000_16:0.114051)1.000000_11:0.0562163,(Thcac_22:0.171629,(capap_5:0.178589,artha_0:0.388785)1.000000_8:0.038192)1.000000_11:0.0127047)1.000000_11:0.0242109,(cilan_6:0.284077,prper_16:0.166151)1.000000_11:0.0248172)1.000000_11:0.0269348,vivin_14:0.157822)0.962000_11:0.0246716)1.000000_11:0.1267…	0	((0.069327,0.901179),(0.255530,0.744920),(0.002263,0.018814),(0.049653,0.582232),(0.842140,0.660683),(0.000156,0.011257),(0.185652,0.000656),(0.742436,0.745695),(0.122787,0.046769),(0.756446,0.157778),(0.362867,0.282086))	Decrease	family-sig	Mango-sig
OG0000078	((orsat_2:0.643687,(solyc_7:0.330559,((((mango_18:0.127715,(Cisin_10:0.00404486,longan_18:0.00379268)1.000000_14:0.114051)1.000000_13:0.0562163,(Thcac_14:0.171629,(capap_6:0.178589,artha_8:0.388785)1.000000_10:0.038192)1.000000_11:0.0127047)1.000000_11:0.0242109,(cilan_7:0.284077,prper_13:0.166151)1.000000_11:0.0248172)1.000000_11:0.0269348,vivin_19:0.157822)0.962000_11:0.0246716)1.000000_10:0.12…	0	((0.228653,0.099125),(0.471538,0.174248),(0.038232,0.549777),(0.000001,0.000002),(0.112896,0.660683),(0.174373,0.487448),(0.110351,0.710717),(0.742436,0.745695),(0.220880,0.334954),(0.756446,0.002571),(0.204416,0.322338))	Expansion	family-sig	Mango-sig
OG0000087	((orsat_6:0.643687,(solyc_8:0.330559,((((mango_19:0.127715,(Cisin_12:0.00404486,longan_19:0.00379268)1.000000_15:0.114051)1.000000_13:0.0562163,(Thcac_4:0.171629,(capap_4:0.178589,artha_10:0.388785)1.000000_8:0.038192)1.000000_8:0.0127047)1.000000_9:0.0242109,(cilan_7:0.284077,prper_11:0.166151)1.000000_9:0.0248172)1.000000_9:0.0269348,vivin_8:0.157822)0.962000_9:0.0246716)1.000000_9:0.126701)0.0…	0	((0.665062,0.889773),(0.932289,0.718506),(0.013283,0.286571),(0.000054,0.000003),(0.006390,0.212345),(0.042157,0.760524),(0.045897,0.359220),(0.716038,0.719277),(0.648635,0.285433),(0.730050,0.711722),(0.766337,0.621508))	Expansion	family-sig	Mango-sig
OG0000089	((orsat_6:0.643687,(solyc_8:0.330559,((((mango_26:0.127715,(Cisin_8:0.00404486,longan_11:0.00379268)1.000000_10:0.114051)1.000000_12:0.0562163,(Thcac_10:0.171629,(capap_8:0.178589,artha_11:0.388785)1.000000_10:0.038192)1.000000_10:0.0127047)1.000000_10:0.0242109,(cilan_11:0.284077,prper_7:0.166151)1.000000_9:0.0248172)1.000000_9:0.0269348,vivin_7:0.157822)0.962000_8:0.0246716)1.000000_8:0.126701)…	0	((0.697510,0.142027),(0.785911,0.703203),(0.000001,0.386205),(0.000870,0.029231),(0.099328,0.649836),(0.911739,0.788862),(0.446902,0.603552),(0.155886,0.719277),(0.413241,0.405081),(0.153955,0.693871),(0.157304,0.267806))	Expansion	family-sig	Mango-sig
OG0000090	((orsat_1:0.643687,(solyc_8:0.330559,((((mango_20:0.127715,(Cisin_11:0.00404486,longan_8:0.00379268)1.000000_10:0.114051)1.000000_12:0.0562163,(Thcac_20:0.171629,(capap_2:0.178589,artha_0:0.388785)1.000000_7:0.038192)1.000000_11:0.0127047)1.000000_11:0.0242109,(cilan_4:0.284077,prper_22:0.166151)1.000000_11:0.0248172)1.000000_11:0.0269348,vivin_17:0.157822)0.962000_11:0.0246716)1.000000_10:0.1267…	0	((0.189941,0.018549),(0.688279,0.174248),(0.001534,0.386205),(0.031154,0.000766),(0.353603,0.660683),(0.001140,0.001466),(0.005312,0.002703),(0.742436,0.745695),(0.013276,0.000129),(0.756446,0.015034),(0.157304,0.267806))	Expansion	family-sig	Mango-sig
OG0000093	((orsat_50:0.643687,(solyc_3:0.330559,((((mango_1:0.127715,(Cisin_16:0.00404486,longan_1:0.00379268)1.000000_5:0.114051)1.000000_4:0.0562163,(Thcac_5:0.171629,(capap_2:0.178589,artha_0:0.388785)1.000000_3:0.038192)1.000000_4:0.0127047)1.000000_4:0.0242109,(cilan_1:0.284077,prper_34:0.166151)1.000000_5:0.0248172)1.000000_4:0.0269348,vivin_1:0.157822)0.962000_4:0.0246716)1.000000_4:0.126701)0.00000…	0.003	((0.000000,0.569102),(0.894966,0.623385),(0.016182,0.276559),(0.000000,0.000000),(0.720414,0.570375),(0.365329,0.262535),(0.527761,0.126860),(0.621546,0.073710),(0.041934,0.000000),(0.632209,0.026321),(0.019895,0.062093))	Decrease	family-sig	Mango-sig
OG0000094	((orsat_25:0.643687,(solyc_4:0.330559,((((mango_15:0.127715,(Cisin_6:0.00404486,longan_21:0.00379268)1.000000_12:0.114051)1.000000_10:0.0562163,(Thcac_5:0.171629,(capap_0:0.178589,artha_18:0.388785)1.000000_6:0.038192)1.000000_6:0.0127047)1.000000_6:0.0242109,(cilan_1:0.284077,prper_6:0.166151)1.000000_6:0.0248172)1.000000_6:0.0269348,vivin_2:0.157822)0.962000_6:0.0246716)1.000000_6:0.126701)0.00…	0	((0.000855,0.312565),(0.598671,0.667480),(0.019601,0.225175),(0.000000,0.000000),(0.001844,0.599903),(0.659640,0.722722),(0.000118,0.000530),(0.665248,0.668180),(0.013406,0.881571),(0.678072,0.016781),(0.753375,0.601734))	Expansion	family-sig	Mango-sig
OG0000095	((orsat_7:0.643687,(solyc_8:0.330559,((((mango_20:0.127715,(Cisin_10:0.00404486,longan_27:0.00379268)1.000000_16:0.114051)1.000000_13:0.0562163,(Thcac_3:0.171629,(capap_6:0.178589,artha_8:0.388785)1.000000_7:0.038192)1.000000_7:0.0127047)1.000000_7:0.0242109,(cilan_7:0.284077,prper_9:0.166151)1.000000_7:0.0248172)1.000000_7:0.0269348,vivin_6:0.157822)0.962000_7:0.0246716)1.000000_7:0.126701)0.000…	0	((0.483398,0.395430),(0.497218,0.686264),(0.004370,0.129739),(0.000000,0.000000),(0.000106,0.613454),(0.030775,0.743027),(0.691512,0.529372),(0.683917,0.687000),(0.753295,0.225608),(0.697351,0.672293),(0.157304,0.267806))	Expansion	family-sig	Mango-sig
OG0000102	((orsat_1:0.643687,(solyc_1:0.330559,((((mango_1:0.127715,(Cisin_27:0.00404486,longan_4:0.00379268)1.000000_10:0.114051)1.000000_6:0.0562163,(Thcac_13:0.171629,(capap_3:0.178589,artha_42:0.388785)1.000000_7:0.038192)1.000000_7:0.0127047)1.000000_6:0.0242109,(cilan_0:0.284077,prper_16:0.166151)1.000000_5:0.0248172)1.000000_5:0.0269348,vivin_2:0.157822)0.962000_3:0.0246716)1.000000_3:0.126701)0.000…	0.001	((0.875000,0.161970),(0.289785,0.597491),(0.000761,0.014231),(0.000000,0.000000),(0.773429,0.057723),(0.008536,0.743027),(0.033722,0.000000),(0.089517,0.647260),(0.003876,0.000004),(0.008861,0.501790),(0.117823,0.314065))	Decrease	family-sig	Mango-sig
OG0000103	((orsat_3:0.643687,(solyc_13:0.330559,((((mango_2:0.127715,(Cisin_13:0.00404486,longan_8:0.00379268)1.000000_9:0.114051)1.000000_5:0.0562163,(Thcac_6:0.171629,(capap_0:0.178589,artha_10:0.388785)1.000000_5:0.038192)1.000000_5:0.0127047)1.000000_5:0.0242109,(cilan_0:0.284077,prper_55:0.166151)1.000000_6:0.0248172)1.000000_5:0.0269348,vivin_0:0.157822)0.962000_5:0.0246716)1.000000_5:0.126701)0.0000…	0.003	((0.921875,0.298372),(0.003134,0.646611),(0.027946,0.008688),(0.000001,0.074080),(0.749784,0.585561),(0.420864,0.699049),(0.000601,0.045090),(0.644545,0.091624),(0.001174,0.000000),(0.656469,0.000345),(0.125765,0.062093))	Decrease	family-sig	Mango-sig
OG0000106	((orsat_0:0.643687,(solyc_2:0.330559,((((mango_19:0.127715,(Cisin_31:0.00404486,longan_0:0.00379268)1.000000_14:0.114051)1.000000_13:0.0562163,(Thcac_12:0.171629,(capap_26:0.178589,artha_0:0.388785)1.000000_10:0.038192)1.000000_10:0.0127047)1.000000_10:0.0242109,(cilan_10:0.284077,prper_5:0.166151)1.000000_7:0.0248172)1.000000_7:0.0269348,vivin_0:0.157822)0.962000_4:0.0246716)1.000000_4:0.126701)…	0	((0.406250,0.235526),(0.513200,0.623385),(0.013283,0.549777),(0.000000,0.000000),(0.045322,0.649836),(0.319076,0.788862),(0.000001,0.000105),(0.002744,0.687000),(0.178584,0.343647),(0.000781,0.002042),(0.849184,0.849184))	Expansion	family-sig	Mango-sig
OG0000107	((orsat_0:0.643687,(solyc_26:0.330559,((((mango_65:0.127715,(Cisin_11:0.00404486,longan_0:0.00379268)1.000000_8:0.114051)1.000000_11:0.0562163,(Thcac_4:0.171629,(capap_1:0.178589,artha_0:0.388785)1.000000_2:0.038192)1.000000_3:0.0127047)1.000000_3:0.0242109,(cilan_0:0.284077,prper_0:0.166151)1.000000_1:0.0248172)1.000000_2:0.0269348,vivin_0:0.157822)0.962000_2:0.0246716)1.000000_2:0.126701)0.0000…	0.005	((0.750000,0.080008),(0.000000,0.568575),(0.000000,0.161732),(0.000027,0.000000),(0.000000,0.554288),(0.294933,0.210450),(0.433580,0.219800),(0.036207,0.103454),(0.365538,0.265656),(0.574130,0.036649),(0.719924,0.719924))	Expansion	family-sig	Mango-sig
OG0000110	((orsat_1:0.643687,(solyc_5:0.330559,((((mango_0:0.127715,(Cisin_1:0.00404486,longan_2:0.00379268)1.000000_2:0.114051)1.000000_2:0.0562163,(Thcac_20:0.171629,(capap_75:0.178589,artha_0:0.388785)1.000000_12:0.038192)1.000000_9:0.0127047)1.000000_3:0.0242109,(cilan_1:0.284077,prper_0:0.166151)1.000000_2:0.0248172)1.000000_2:0.0269348,vivin_0:0.157822)0.962000_2:0.0246716)1.000000_2:0.126701)0.00000…	0.01	((0.875000,0.737431),(0.039941,0.568575),(0.024983,0.723281),(0.018502,0.511579),(0.280264,0.000000),(0.000081,0.015924),(0.000000,0.000017),(0.036207,0.568936),(0.530635,0.040090),(0.574130,0.036649),(0.807665,0.807665))	Decrease	family-sig	Mango-sig
OG0000113	((orsat_11:0.643687,(solyc_62:0.330559,((((mango_0:0.127715,(Cisin_0:0.00404486,longan_2:0.00379268)1.000000_2:0.114051)1.000000_2:0.0562163,(Thcac_12:0.171629,(capap_0:0.178589,artha_3:0.388785)1.000000_3:0.038192)1.000000_4:0.0127047)1.000000_4:0.0242109,(cilan_0:0.284077,prper_17:0.166151)1.000000_5:0.0248172)1.000000_5:0.0269348,vivin_0:0.157822)0.962000_5:0.0246716)1.000000_7:0.126701)0.0000…	0.005	((0.104019,0.395430),(0.000000,0.014068),(0.024983,0.723281),(0.000020,0.511579),(0.022006,0.570375),(0.000093,0.262535),(0.017033,0.661732),(0.221070,0.647260),(0.003876,0.000001),(0.656469,0.000345),(0.050504,0.026128))	Decrease	family-sig	Mango-sig
OG0000117	((orsat_0:0.643687,(solyc_0:0.330559,((((mango_1:0.127715,(Cisin_3:0.00404486,longan_39:0.00379268)1.000000_10:0.114051)1.000000_4:0.0562163,(Thcac_51:0.171629,(capap_0:0.178589,artha_0:0.388785)1.000000_2:0.038192)1.000000_4:0.0127047)1.000000_4:0.0242109,(cilan_0:0.284077,prper_1:0.166151)1.000000_2:0.0248172)1.000000_3:0.0269348,vivin_9:0.157822)0.962000_3:0.0246716)1.000000_3:0.126701)0.00000…	0.003	((0.625000,0.161970),(0.059088,0.597491),(0.016182,0.000215),(0.000000,0.000000),(0.720414,0.570375),(0.000000,0.010607),(0.045364,0.219800),(0.054203,0.148014),(0.166830,0.418077),(0.604911,0.000383),(0.807665,0.474415))	Decrease	family-sig	Mango-sig
OG0000119	((orsat_0:0.643687,(solyc_6:0.330559,((((mango_4:0.127715,(Cisin_18:0.00404486,longan_25:0.00379268)1.000000_19:0.114051)1.000000_8:0.0562163,(Thcac_7:0.171629,(capap_0:0.178589,artha_0:0.388785)1.000000_4:0.038192)1.000000_7:0.0127047)1.000000_7:0.0242109,(cilan_1:0.284077,prper_32:0.166151)1.000000_8:0.0248172)1.000000_7:0.0269348,vivin_11:0.157822)0.962000_7:0.0246716)1.000000_7:0.126701)0.000…	0	((0.203125,0.033911),(0.922559,0.686264),(0.021045,0.000002),(0.153520,0.000000),(0.253790,0.613454),(0.893216,0.003294),(0.003134,0.046516),(0.683917,0.126346),(0.002361,0.000000),(0.697351,0.044397),(0.125765,0.062093))	Decrease	family-sig	Mango-sig
OG0000120	((orsat_10:0.643687,(solyc_12:0.330559,((((mango_16:0.127715,(Cisin_13:0.00404486,longan_4:0.00379268)1.000000_9:0.114051)1.000000_10:0.0562163,(Thcac_8:0.171629,(capap_3:0.178589,artha_2:0.388785)1.000000_7:0.038192)1.000000_9:0.0127047)1.000000_9:0.0242109,(cilan_5:0.284077,prper_11:0.166151)1.000000_9:0.0248172)1.000000_9:0.0269348,vivin_14:0.157822)0.962000_9:0.0246716)1.000000_9:0.126701)0.0…	0	((0.390717,0.464488),(0.272635,0.718506),(0.005819,0.679592),(0.000001,0.000000),(0.307676,0.638375),(0.723390,0.047848),(0.033722,0.065200),(0.716038,0.719277),(0.175276,0.285433),(0.730050,0.025521),(0.550746,0.405692))	Expansion	family-sig	Mango-sig
OG0000122	((orsat_0:0.643687,(solyc_3:0.330559,((((mango_72:0.127715,(Cisin_0:0.00404486,longan_0:0.00379268)1.000000_0:0.114051)1.000000_7:0.0562163,(Thcac_6:0.171629,(capap_0:0.178589,artha_19:0.388785)1.000000_4:0.038192)1.000000_4:0.0127047)1.000000_4:0.0242109,(cilan_0:0.284077,prper_2:0.166151)1.000000_2:0.0248172)1.000000_2:0.0269348,vivin_0:0.157822)0.962000_2:0.0246716)1.000000_2:0.126701)0.000000…	0.007	((0.750000,0.080008),(0.331003,0.568575),(0.000000,0.000002),(0.500000,0.500000),(0.005377,0.570375),(0.121074,0.671321),(0.003134,0.000013),(0.003188,0.568936),(0.166830,0.773846),(0.574130,0.036649),(0.719924,0.719924))	Expansion	family-sig	Mango-sig
OG0000125	((orsat_1:0.643687,(solyc_1:0.330559,((((mango_0:0.127715,(Cisin_2:0.00404486,longan_28:0.00379268)1.000000_9:0.114051)1.000000_6:0.0562163,(Thcac_40:0.171629,(capap_4:0.178589,artha_0:0.388785)1.000000_5:0.038192)1.000000_6:0.0127047)1.000000_6:0.0242109,(cilan_15:0.284077,prper_7:0.166151)1.000000_6:0.0248172)1.000000_6:0.0269348,vivin_1:0.157822)0.962000_3:0.0246716)1.000000_3:0.126701)0.00000…	0.001	((0.875000,0.161970),(0.289785,0.597491),(0.000018,0.063405),(0.000000,0.000000),(0.773429,0.599903),(0.000000,0.347678),(0.633556,0.017683),(0.665248,0.668180),(0.002085,0.457825),(0.000351,0.146397),(0.807665,0.474415))	Decrease	family-sig	Mango-sig
OG0000127	((orsat_13:0.643687,(solyc_3:0.330559,((((mango_18:0.127715,(Cisin_6:0.00404486,longan_9:0.00379268)1.000000_8:0.114051)1.000000_9:0.0562163,(Thcac_4:0.171629,(capap_2:0.178589,artha_9:0.388785)1.000000_7:0.038192)1.000000_7:0.0127047)1.000000_7:0.0242109,(cilan_6:0.284077,prper_7:0.166151)1.000000_7:0.0248172)1.000000_7:0.0269348,vivin_18:0.157822)0.962000_7:0.0246716)1.000000_7:0.126701)0.00000…	0	((0.078409,0.873032),(0.151516,0.686264),(0.000167,0.662095),(0.000546,0.023403),(0.121207,0.613454),(0.150666,0.743027),(0.005312,0.325263),(0.683917,0.687000),(0.917210,0.891261),(0.697351,0.000022),(0.516778,0.367673))	Expansion	family-sig	Mango-sig
OG0000128	((orsat_0:0.643687,(solyc_1:0.330559,((((mango_78:0.127715,(Cisin_0:0.00404486,longan_5:0.00379268)1.000000_5:0.114051)1.000000_9:0.0562163,(Thcac_9:0.171629,(capap_0:0.178589,artha_0:0.388785)1.000000_2:0.038192)1.000000_3:0.0127047)1.000000_3:0.0242109,(cilan_1:0.284077,prper_2:0.166151)1.000000_2:0.0248172)1.000000_2:0.0269348,vivin_0:0.157822)0.962000_2:0.0246716)1.000000_2:0.126701)0.000000_…	0.011	((0.625000,0.737431),(0.851887,0.568575),(0.000000,0.021513),(0.000000,0.528201),(0.000003,0.554288),(0.000540,0.210450),(0.045364,0.219800),(0.036207,0.568936),(0.530635,0.773846),(0.574130,0.036649),(0.807665,0.807665))	Expansion	family-sig	Mango-sig
OG0000132	((orsat_4:0.643687,(solyc_0:0.330559,((((mango_56:0.127715,(Cisin_11:0.00404486,longan_4:0.00379268)1.000000_9:0.114051)1.000000_12:0.0562163,(Thcac_1:0.171629,(capap_22:0.178589,artha_0:0.388785)1.000000_5:0.038192)1.000000_4:0.0127047)1.000000_4:0.0242109,(cilan_0:0.284077,prper_0:0.166151)1.000000_1:0.0248172)1.000000_1:0.0269348,vivin_0:0.157822)0.962000_1:0.0246716)1.000000_1:0.126701)0.0000…	0.005	((0.046875,0.650940),(0.393823,0.536232),(0.000000,0.179505),(0.002127,0.000000),(0.000000,0.570375),(0.031559,0.110294),(0.000000,0.017683),(0.000024,0.536434),(0.365538,0.265656),(0.539357,0.256588),(0.719924,0.314065))	Expansion	family-sig	Mango-sig
OG0000135	((orsat_1:0.643687,(solyc_0:0.330559,((((mango_0:0.127715,(Cisin_50:0.00404486,longan_12:0.00379268)1.000000_17:0.114051)1.000000_3:0.0562163,(Thcac_12:0.171629,(capap_0:0.178589,artha_0:0.388785)1.000000_2:0.038192)1.000000_3:0.0127047)1.000000_3:0.0242109,(cilan_0:0.284077,prper_21:0.166151)1.000000_3:0.0248172)1.000000_3:0.0269348,vivin_0:0.157822)0.962000_1:0.0246716)1.000000_1:0.126701)0.000…	0.003	((0.375000,0.650940),(0.393823,0.536232),(0.007426,0.000000),(0.000000,0.000000),(0.683556,0.554288),(0.000009,0.210450),(0.045364,0.219800),(0.595954,0.597975),(0.045047,0.000000),(0.000805,0.256588),(0.719924,0.314065))	Decrease	family-sig	Mango-sig
OG0000136	((orsat_0:0.643687,(solyc_33:0.330559,((((mango_55:0.127715,(Cisin_4:0.00404486,longan_3:0.00379268)1.000000_4:0.114051)1.000000_6:0.0562163,(Thcac_0:0.171629,(capap_0:0.178589,artha_0:0.388785)1.000000_0:0.038192)1.000000_0:0.0127047)1.000000_1:0.0242109,(cilan_0:0.284077,prper_1:0.166151)1.000000_1:0.0248172)1.000000_1:0.0269348,vivin_0:0.157822)0.962000_1:0.0246716)1.000000_1:0.126701)0.000000…	0.003	((0.750000,0.650940),(0.000000,0.536232),(0.000000,0.222232),(0.524214,0.034203),(0.000002,0.028658),(0.500000,0.500000),(0.500000,0.500000),(0.535592,0.536434),(0.365538,0.684120),(0.539357,0.256588),(0.719924,0.314065))	Expansion	family-sig	Mango-sig
OG0000137	((orsat_17:0.643687,(solyc_0:0.330559,((((mango_21:0.127715,(Cisin_4:0.00404486,longan_4:0.00379268)1.000000_4:0.114051)1.000000_7:0.0562163,(Thcac_5:0.171629,(capap_1:0.178589,artha_1:0.388785)1.000000_4:0.038192)1.000000_6:0.0127047)1.000000_6:0.0242109,(cilan_0:0.284077,prper_6:0.166151)1.000000_6:0.0248172)1.000000_6:0.0269348,vivin_28:0.157822)0.962000_7:0.0246716)1.000000_7:0.126701)0.00000…	0	((0.030706,0.659251),(0.000778,0.686264),(0.000000,0.046055),(0.524214,0.522757),(0.223514,0.599903),(0.659640,0.023437),(0.034315,0.187973),(0.665248,0.668180),(0.001174,0.881571),(0.306476,0.000000),(0.912377,0.912377))	Expansion	family-sig	Mango-sig
OG0000138	((orsat_4:0.643687,(solyc_4:0.330559,((((mango_22:0.127715,(Cisin_11:0.00404486,longan_11:0.00379268)1.000000_11:0.114051)1.000000_11:0.0562163,(Thcac_3:0.171629,(capap_5:0.178589,artha_6:0.388785)1.000000_7:0.038192)1.000000_7:0.0127047)1.000000_7:0.0242109,(cilan_3:0.284077,prper_6:0.166151)1.000000_7:0.0248172)1.000000_7:0.0269348,vivin_20:0.157822)0.962000_7:0.0246716)1.000000_7:0.126701)0.00…	0	((0.931641,0.112408),(0.291018,0.686264),(0.000024,0.895323),(0.562475,0.558942),(0.002982,0.613454),(0.030775,0.743027),(0.360645,0.928082),(0.683917,0.687000),(0.124643,0.680416),(0.697351,0.000001),(0.019895,0.062093))	Expansion	family-sig	Mango-sig
OG0000140	((orsat_4:0.643687,(solyc_2:0.330559,((((mango_24:0.127715,(Cisin_1:0.00404486,longan_9:0.00379268)1.000000_7:0.114051)1.000000_10:0.0562163,(Thcac_6:0.171629,(capap_0:0.178589,artha_2:0.388785)1.000000_5:0.038192)1.000000_7:0.0127047)1.000000_8:0.0242109,(cilan_0:0.284077,prper_12:0.166151)1.000000_8:0.0248172)1.000000_8:0.0269348,vivin_33:0.157822)0.962000_8:0.0246716)1.000000_7:0.126701)0.0000…	0	((0.931641,0.112408),(0.047377,0.125667),(0.000000,0.143325),(0.000000,0.001145),(0.072498,0.193154),(0.685445,0.031032),(0.000601,0.336394),(0.700779,0.703962),(0.000111,0.065159),(0.714594,0.000000),(0.108042,0.202339))	Expansion	family-sig	Mango-sig
OG0000141	((orsat_10:0.643687,(solyc_7:0.330559,((((mango_12:0.127715,(Cisin_6:0.00404486,longan_4:0.00379268)1.000000_6:0.114051)1.000000_8:0.0562163,(Thcac_6:0.171629,(capap_6:0.178589,artha_11:0.388785)1.000000_8:0.038192)1.000000_8:0.0127047)1.000000_8:0.0242109,(cilan_8:0.284077,prper_7:0.166151)1.000000_8:0.0248172)1.000000_8:0.0269348,vivin_11:0.157822)0.962000_8:0.0246716)1.000000_8:0.126701)0.0000…	0.029	((0.390717,0.882306),(0.927908,0.703203),(0.038130,0.288117),(0.535658,0.000260),(0.808500,0.626262),(0.384051,0.760524),(0.393390,0.281001),(0.700779,0.703962),(0.769870,0.701499),(0.714594,0.101084),(0.550746,0.719342))	Expansion	family-sig	Mango-sig
OG0000142	((orsat_0:0.643687,(solyc_0:0.330559,((((mango_0:0.127715,(Cisin_14:0.00404486,longan_70:0.00379268)1.000000_22:0.114051)1.000000_3:0.0562163,(Thcac_4:0.171629,(capap_1:0.178589,artha_0:0.388785)1.000000_2:0.038192)1.000000_2:0.0127047)1.000000_2:0.0242109,(cilan_0:0.284077,prper_3:0.166151)1.000000_2:0.0248172)1.000000_2:0.0269348,vivin_2:0.157822)0.962000_2:0.0246716)1.000000_2:0.126701)0.00000…	0.007	((0.750000,0.080008),(0.191735,0.568575),(0.007426,0.000000),(0.000000,0.000000),(0.079920,0.537241),(0.091598,0.600160),(0.433580,0.219800),(0.567431,0.568936),(0.166830,0.201119),(0.574130,0.767007),(0.719924,0.314065))	Decrease	family-sig	Mango-sig
OG0000143	((orsat_1:0.643687,(solyc_4:0.330559,((((mango_15:0.127715,(Cisin_9:0.00404486,longan_7:0.00379268)1.000000_8:0.114051)1.000000_9:0.0562163,(Thcac_11:0.171629,(capap_8:0.178589,artha_4:0.388785)1.000000_8:0.038192)1.000000_8:0.0127047)1.000000_8:0.0242109,(cilan_3:0.284077,prper_12:0.166151)1.000000_8:0.0248172)1.000000_8:0.0269348,vivin_12:0.157822)0.962000_8:0.0246716)1.000000_8:0.126701)0.0000…	0.002	((0.105019,0.432748),(0.180263,0.703203),(0.004130,0.662095),(0.024945,0.066348),(0.281803,0.626262),(0.113818,0.760524),(0.902784,0.214729),(0.700779,0.703962),(0.046827,0.065159),(0.714594,0.059035),(0.906012,0.906012))	Expansion	family-sig	Mango-sig
OG0000147	((orsat_0:0.643687,(solyc_1:0.330559,((((mango_15:0.127715,(Cisin_17:0.00404486,longan_0:0.00379268)1.000000_8:0.114051)1.000000_8:0.0562163,(Thcac_57:0.171629,(capap_0:0.178589,artha_0:0.388785)1.000000_3:0.038192)1.000000_5:0.0127047)1.000000_5:0.0242109,(cilan_0:0.284077,prper_0:0.166151)1.000000_1:0.0248172)1.000000_1:0.0269348,vivin_0:0.157822)0.962000_1:0.0246716)1.000000_1:0.126701)0.00000…	0.005	((0.750000,0.650940),(0.781736,0.536232),(0.001078,0.874967),(0.000000,0.000000),(0.009492,0.585561),(0.000000,0.016573),(0.017033,0.126860),(0.000001,0.536434),(0.365538,0.265656),(0.539357,0.256588),(0.719924,0.719924))	Expansion	family-sig	Mango-sig
OG0000150	((orsat_0:0.643687,(solyc_11:0.330559,((((mango_14:0.127715,(Cisin_5:0.00404486,longan_6:0.00379268)1.000000_6:0.114051)1.000000_8:0.0562163,(Thcac_9:0.171629,(capap_3:0.178589,artha_5:0.388785)1.000000_7:0.038192)1.000000_8:0.0127047)1.000000_8:0.0242109,(cilan_8:0.284077,prper_11:0.166151)1.000000_8:0.0248172)1.000000_8:0.0269348,vivin_10:0.157822)0.962000_8:0.0246716)1.000000_8:0.126701)0.0000…	0.007	((0.021251,0.432748),(0.243032,0.703203),(0.005260,0.288117),(0.053713,0.533550),(0.808500,0.626262),(0.531151,0.413557),(0.033722,0.653437),(0.700779,0.703962),(0.769870,0.108779),(0.714594,0.245349),(0.737993,0.912377))	Expansion	family-sig	Mango-sig
OG0000154	((orsat_7:0.643687,(solyc_2:0.330559,((((mango_27:0.127715,(Cisin_9:0.00404486,longan_18:0.00379268)1.000000_13:0.114051)1.000000_12:0.0562163,(Thcac_4:0.171629,(capap_1:0.178589,artha_1:0.388785)1.000000_4:0.038192)1.000000_5:0.0127047)1.000000_5:0.0242109,(cilan_2:0.284077,prper_4:0.166151)1.000000_5:0.0248172)1.000000_5:0.0269348,vivin_6:0.157822)0.962000_5:0.0246716)1.000000_5:0.126701)0.0000…	0	((0.483398,0.606220),(0.207875,0.646611),(0.000000,0.532816),(0.000001,0.000000),(0.000002,0.585561),(0.626509,0.307930),(0.034315,0.187973),(0.644545,0.647260),(0.177408,0.620677),(0.656469,0.401461),(0.719342,0.550746))	Expansion	family-sig	Mango-sig
OG0000155	((orsat_0:0.643687,(solyc_1:0.330559,((((mango_0:0.127715,(Cisin_7:0.00404486,longan_18:0.00379268)1.000000_9:0.114051)1.000000_4:0.0562163,(Thcac_2:0.171629,(capap_0:0.178589,artha_0:0.388785)1.000000_2:0.038192)1.000000_3:0.0127047)1.000000_4:0.0242109,(cilan_3:0.284077,prper_8:0.166151)1.000000_5:0.0248172)1.000000_5:0.0269348,vivin_43:0.157822)0.962000_6:0.0246716)1.000000_6:0.126701)0.000000…	0.002	((0.105408,0.351165),(0.020438,0.667480),(0.000942,0.001491),(0.000699,0.000000),(0.720414,0.106282),(0.519485,0.210450),(0.045364,0.219800),(0.221070,0.647260),(0.385973,0.086737),(0.274768,0.000000),(0.696094,0.516778))	Decrease	family-sig	Mango-sig
OG0000156	((orsat_0:0.643687,(solyc_1:0.330559,((((mango_26:0.127715,(Cisin_15:0.00404486,longan_33:0.00379268)1.000000_21:0.114051)1.000000_15:0.0562163,(Thcac_5:0.171629,(capap_0:0.178589,artha_0:0.388785)1.000000_2:0.038192)1.000000_4:0.0127047)1.000000_4:0.0242109,(cilan_1:0.284077,prper_3:0.166151)1.000000_3:0.0248172)1.000000_3:0.0269348,vivin_5:0.157822)0.962000_3:0.0246716)1.000000_3:0.126701)0.000…	0	((0.625000,0.161970),(0.289785,0.597491),(0.000165,0.014597),(0.000000,0.000000),(0.000000,0.570375),(0.365329,0.010607),(0.045364,0.219800),(0.054203,0.597975),(0.257211,0.821845),(0.604911,0.073873),(0.117823,0.314065))	Expansion	family-sig	Mango-sig
OG0000161	((orsat_0:0.643687,(solyc_0:0.330559,((((mango_36:0.127715,(Cisin_13:0.00404486,longan_14:0.00379268)1.000000_14:0.114051)1.000000_14:0.0562163,(Thcac_13:0.171629,(capap_0:0.178589,artha_5:0.388785)1.000000_5:0.038192)1.000000_6:0.0127047)1.000000_6:0.0242109,(cilan_0:0.284077,prper_7:0.166151)1.000000_4:0.0248172)1.000000_4:0.0269348,vivin_0:0.157822)0.962000_1:0.0246716)1.000000_1:0.126701)0.00…	0	((0.750000,0.650940),(0.393823,0.536232),(0.000000,0.908053),(0.117581,0.573155),(0.000001,0.599903),(0.001169,0.347678),(0.000601,0.745350),(0.012664,0.623963),(0.013017,0.056972),(0.000032,0.256588),(0.719924,0.314065))	Expansion	family-sig	Mango-sig
OG0000164	((orsat_0:0.643687,(solyc_0:0.330559,((((mango_8:0.127715,(Cisin_0:0.00404486,longan_7:0.00379268)1.000000_4:0.114051)1.000000_4:0.0562163,(Thcac_71:0.171629,(capap_0:0.178589,artha_0:0.388785)1.000000_2:0.038192)1.000000_3:0.0127047)1.000000_3:0.0242109,(cilan_0:0.284077,prper_0:0.166151)1.000000_1:0.0248172)1.000000_1:0.0269348,vivin_0:0.157822)0.962000_1:0.0246716)1.000000_1:0.126701)0.000000_…	0.007	((0.750000,0.650940),(0.393823,0.536232),(0.006474,0.810913),(0.000000,0.000003),(0.118842,0.554288),(0.000000,0.210450),(0.045364,0.219800),(0.000656,0.536434),(0.365538,0.265656),(0.539357,0.256588),(0.719924,0.314065))	Expansion	family-sig	Mango-sig
OG0000166	((orsat_4:0.643687,(solyc_8:0.330559,((((mango_3:0.127715,(Cisin_8:0.00404486,longan_11:0.00379268)1.000000_9:0.114051)1.000000_7:0.0562163,(Thcac_8:0.171629,(capap_6:0.178589,artha_3:0.388785)1.000000_7:0.038192)1.000000_7:0.0127047)1.000000_7:0.0242109,(cilan_7:0.284077,prper_12:0.166151)1.000000_8:0.0248172)1.000000_8:0.0269348,vivin_13:0.157822)0.962000_8:0.0246716)1.000000_8:0.126701)0.00000…	0	((0.815430,0.142027),(0.785911,0.703203),(0.014643,0.151805),(0.078641,0.001880),(0.792671,0.613454),(0.501268,0.743027),(0.691512,0.183243),(0.312501,0.703962),(0.922814,0.065159),(0.714594,0.018686),(0.157304,0.267806))	Decrease	family-sig	Mango-sig
OG0000167	((orsat_0:0.643687,(solyc_10:0.330559,((((mango_3:0.127715,(Cisin_15:0.00404486,longan_19:0.00379268)1.000000_16:0.114051)1.000000_7:0.0562163,(Thcac_3:0.171629,(capap_5:0.178589,artha_10:0.388785)1.000000_6:0.038192)1.000000_6:0.0127047)1.000000_6:0.0242109,(cilan_9:0.284077,prper_10:0.166151)1.000000_6:0.0248172)1.000000_6:0.0269348,vivin_1:0.157822)0.962000_5:0.0246716)1.000000_5:0.126701)0.00…	0	((0.406250,0.111938),(0.032712,0.646611),(0.014643,0.000020),(0.132300,0.000171),(0.223514,0.599903),(0.122571,0.722722),(0.666154,0.102156),(0.665248,0.668180),(0.145915,0.034867),(0.098930,0.005017),(0.245647,0.062093))	Decrease	family-sig	Mango-sig
OG0000170	((orsat_3:0.643687,(solyc_0:0.330559,((((mango_0:0.127715,(Cisin_42:0.00404486,longan_0:0.00379268)1.000000_7:0.114051)1.000000_2:0.0562163,(Thcac_3:0.171629,(capap_0:0.178589,artha_0:0.388785)1.000000_1:0.038192)1.000000_2:0.0127047)1.000000_2:0.0242109,(cilan_0:0.284077,prper_3:0.166151)1.000000_2:0.0248172)1.000000_2:0.0269348,vivin_33:0.157822)0.962000_2:0.0246716)1.000000_2:0.126701)0.000000…	0.001	((0.250000,0.737431),(0.191735,0.568575),(0.024983,0.000174),(0.000000,0.000000),(0.636845,0.537241),(0.206242,0.150408),(0.278612,0.423041),(0.567431,0.568936),(0.166830,0.201119),(0.574130,0.000000),(0.117823,0.314065))	Decrease	family-sig	Mango-sig
OG0000172	((orsat_8:0.643687,(solyc_10:0.330559,((((mango_3:0.127715,(Cisin_3:0.00404486,longan_9:0.00379268)1.000000_6:0.114051)1.000000_6:0.0562163,(Thcac_11:0.171629,(capap_4:0.178589,artha_12:0.388785)1.000000_7:0.038192)1.000000_7:0.0127047)1.000000_7:0.0242109,(cilan_9:0.284077,prper_7:0.166151)1.000000_7:0.0248172)1.000000_7:0.0269348,vivin_6:0.157822)0.962000_7:0.0246716)1.000000_7:0.126701)0.00000…	0	((0.313751,0.395430),(0.210271,0.686264),(0.041902,0.852017),(0.000003,0.000009),(0.470336,0.613454),(0.052706,0.743027),(0.158076,0.093281),(0.683917,0.687000),(0.349882,0.891261),(0.697351,0.672293),(0.050504,0.202339))	Decrease	family-sig	Mango-sig
OG0000173	((orsat_0:0.643687,(solyc_1:0.330559,((((mango_0:0.127715,(Cisin_2:0.00404486,longan_2:0.00379268)1.000000_2:0.114051)1.000000_2:0.0562163,(Thcac_30:0.171629,(capap_7:0.178589,artha_22:0.388785)1.000000_8:0.038192)1.000000_8:0.0127047)1.000000_5:0.0242109,(cilan_0:0.284077,prper_19:0.166151)1.000000_5:0.0248172)1.000000_5:0.0269348,vivin_0:0.157822)0.962000_2:0.0246716)1.000000_2:0.126701)0.00000…	0	((0.750000,0.080008),(0.851887,0.568575),(0.024983,0.723281),(0.512334,0.511579),(0.003555,0.000181),(0.000000,0.760524),(0.711913,0.000343),(0.644545,0.647260),(0.003876,0.000000),(0.000122,0.036649),(0.719924,0.314065))	Decrease	family-sig	Mango-sig
OG0000177	((orsat_5:0.643687,(solyc_8:0.330559,((((mango_13:0.127715,(Cisin_6:0.00404486,longan_5:0.00379268)1.000000_6:0.114051)1.000000_8:0.0562163,(Thcac_7:0.171629,(capap_4:0.178589,artha_10:0.388785)1.000000_7:0.038192)1.000000_7:0.0127047)1.000000_7:0.0242109,(cilan_9:0.284077,prper_4:0.166151)1.000000_7:0.0248172)1.000000_7:0.0269348,vivin_8:0.157822)0.962000_7:0.0246716)1.000000_7:0.126701)0.000000…	0.019	((0.938477,0.395430),(0.497218,0.686264),(0.010423,0.288117),(0.535658,0.050524),(0.253790,0.613454),(0.893216,0.743027),(0.158076,0.246565),(0.683917,0.687000),(0.349882,0.144754),(0.697351,0.482664),(0.157304,0.267806))	Expansion	family-sig	Mango-sig
OG0000186	((orsat_3:0.643687,(solyc_11:0.330559,((((mango_14:0.127715,(Cisin_3:0.00404486,longan_22:0.00379268)1.000000_11:0.114051)1.000000_9:0.0562163,(Thcac_4:0.171629,(capap_5:0.178589,artha_4:0.388785)1.000000_5:0.038192)1.000000_5:0.0127047)1.000000_5:0.0242109,(cilan_5:0.284077,prper_2:0.166151)1.000000_5:0.0248172)1.000000_5:0.0269348,vivin_5:0.157822)0.962000_5:0.0246716)1.000000_5:0.126701)0.0000…	0	((0.921875,0.298372),(0.018468,0.646611),(0.014630,0.202002),(0.000000,0.000000),(0.001045,0.585561),(0.626509,0.699049),(0.874121,0.913286),(0.644545,0.647260),(0.705839,0.048238),(0.656469,0.864524),(0.345162,0.202339))	Expansion	family-sig	Mango-sig
OG0000189	((orsat_9:0.643687,(solyc_5:0.330559,((((mango_23:0.127715,(Cisin_6:0.00404486,longan_3:0.00379268)1.000000_5:0.114051)1.000000_7:0.0562163,(Thcac_4:0.171629,(capap_3:0.178589,artha_5:0.388785)1.000000_5:0.038192)1.000000_5:0.0127047)1.000000_5:0.0242109,(cilan_8:0.284077,prper_5:0.166151)1.000000_5:0.0248172)1.000000_5:0.0269348,vivin_4:0.157822)0.962000_5:0.0246716)1.000000_5:0.126701)0.000000_…	0	((0.142853,0.845177),(0.725276,0.646611),(0.000000,0.256829),(0.015605,0.000174),(0.075224,0.585561),(0.626509,0.699049),(0.278457,0.745350),(0.644545,0.647260),(0.112132,0.868624),(0.656469,0.611281),(0.418842,0.625352))	Expansion	family-sig	Mango-sig
OG0000192	((orsat_1:0.643687,(solyc_4:0.330559,((((mango_13:0.127715,(Cisin_7:0.00404486,longan_15:0.00379268)1.000000_10:0.114051)1.000000_9:0.0562163,(Thcac_8:0.171629,(capap_3:0.178589,artha_2:0.388785)1.000000_6:0.038192)1.000000_7:0.0127047)1.000000_7:0.0242109,(cilan_2:0.284077,prper_7:0.166151)1.000000_7:0.0248172)1.000000_7:0.0269348,vivin_16:0.157822)0.962000_7:0.0246716)1.000000_6:0.126701)0.0000…	0	((0.488281,0.082983),(0.598671,0.108590),(0.049454,0.468272),(0.000015,0.000000),(0.121207,0.613454),(0.501268,0.382647),(0.129130,0.149297),(0.683917,0.687000),(0.034099,0.891261),(0.697351,0.000135),(0.125765,0.062093))	Expansion	family-sig	Mango-sig
OG0000195	((orsat_0:0.643687,(solyc_4:0.330559,((((mango_30:0.127715,(Cisin_3:0.00404486,longan_2:0.00379268)1.000000_3:0.114051)1.000000_7:0.0562163,(Thcac_3:0.171629,(capap_2:0.178589,artha_15:0.388785)1.000000_5:0.038192)1.000000_5:0.0127047)1.000000_5:0.0242109,(cilan_4:0.284077,prper_10:0.166151)1.000000_5:0.0248172)1.000000_5:0.0269348,vivin_4:0.157822)0.962000_4:0.0246716)1.000000_4:0.126701)0.00000…	0	((0.625000,0.058424),(0.690258,0.623385),(0.000000,0.010704),(0.518330,0.025851),(0.075224,0.585561),(0.269555,0.699049),(0.055398,0.001315),(0.644545,0.647260),(0.901212,0.011549),(0.079655,0.845368),(0.117823,0.314065))	Expansion	family-sig	Mango-sig
OG0000198	((orsat_10:0.643687,(solyc_6:0.330559,((((mango_13:0.127715,(Cisin_5:0.00404486,longan_7:0.00379268)1.000000_6:0.114051)1.000000_7:0.0562163,(Thcac_7:0.171629,(capap_5:0.178589,artha_6:0.388785)1.000000_6:0.038192)1.000000_6:0.0127047)1.000000_6:0.0242109,(cilan_0:0.284077,prper_8:0.166151)1.000000_6:0.0248172)1.000000_6:0.0269348,vivin_7:0.157822)0.962000_6:0.0246716)1.000000_6:0.126701)0.000000…	0.002	((0.143593,0.861120),(0.750767,0.667480),(0.003120,0.616637),(0.053713,0.017563),(0.223514,0.599903),(0.465209,0.722722),(0.666154,0.769302),(0.665248,0.668180),(0.001174,0.191456),(0.678072,0.446061),(0.157304,0.267806))	Expansion	family-sig	Mango-sig
OG0000201	((orsat_5:0.643687,(solyc_13:0.330559,((((mango_2:0.127715,(Cisin_4:0.00404486,longan_11:0.00379268)1.000000_7:0.114051)1.000000_6:0.0562163,(Thcac_8:0.171629,(capap_4:0.178589,artha_2:0.388785)1.000000_6:0.038192)1.000000_7:0.0127047)1.000000_7:0.0242109,(cilan_5:0.284077,prper_11:0.166151)1.000000_7:0.0248172)1.000000_7:0.0269348,vivin_10:0.157822)0.962000_7:0.0246716)1.000000_7:0.126701)0.0000…	0	((0.665039,0.112408),(0.030073,0.686264),(0.009388,0.371262),(0.000004,0.000000),(0.470336,0.613454),(0.501268,0.382647),(0.322702,0.149297),(0.683917,0.687000),(0.603276,0.049367),(0.697351,0.082104),(0.108042,0.202339))	Decrease	family-sig	Mango-sig
OG0000207	((orsat_5:0.643687,(solyc_7:0.330559,((((mango_12:0.127715,(Cisin_4:0.00404486,longan_7:0.00379268)1.000000_6:0.114051)1.000000_7:0.0562163,(Thcac_6:0.171629,(capap_5:0.178589,artha_6:0.388785)1.000000_6:0.038192)1.000000_6:0.0127047)1.000000_6:0.0242109,(cilan_5:0.284077,prper_5:0.166151)1.000000_6:0.0248172)1.000000_6:0.0269348,vivin_7:0.157822)0.962000_6:0.0246716)1.000000_6:0.126701)0.000000_…	0.018	((0.938477,0.861120),(0.461095,0.667480),(0.007030,0.616637),(0.000296,0.017563),(0.223514,0.599903),(0.883756,0.722722),(0.666154,0.769302),(0.665248,0.668180),(0.910219,0.654244),(0.678072,0.446061),(0.897985,0.696094))	Expansion	family-sig	Mango-sig
OG0000210	((orsat_1:0.643687,(solyc_0:0.330559,((((mango_13:0.127715,(Cisin_40:0.00404486,longan_3:0.00379268)1.000000_13:0.114051)1.000000_9:0.0562163,(Thcac_7:0.171629,(capap_0:0.178589,artha_0:0.388785)1.000000_2:0.038192)1.000000_4:0.0127047)1.000000_4:0.0242109,(cilan_0:0.284077,prper_0:0.166151)1.000000_2:0.0248172)1.000000_3:0.0269348,vivin_6:0.157822)0.962000_3:0.0246716)1.000000_3:0.126701)0.00000…	0.001	((0.718750,0.789564),(0.059088,0.597491),(0.049454,0.038923),(0.000000,0.000000),(0.000103,0.570375),(0.060399,0.010607),(0.045364,0.219800),(0.054203,0.148014),(0.166830,0.040090),(0.604911,0.027683),(0.625352,0.872442))	Expansion	family-sig	Mango-sig
OG0000211	((orsat_0:0.643687,(solyc_4:0.330559,((((mango_12:0.127715,(Cisin_6:0.00404486,longan_15:0.00379268)1.000000_9:0.114051)1.000000_8:0.0562163,(Thcac_7:0.171629,(capap_1:0.178589,artha_3:0.388785)1.000000_5:0.038192)1.000000_6:0.0127047)1.000000_6:0.0242109,(cilan_2:0.284077,prper_3:0.166151)1.000000_5:0.0248172)1.000000_6:0.0269348,vivin_15:0.157822)0.962000_6:0.0246716)1.000000_6:0.126701)0.00000…	0	((0.105408,0.351165),(0.598671,0.667480),(0.038130,0.440530),(0.000010,0.000000),(0.098208,0.599903),(0.465209,0.347678),(0.014084,0.589352),(0.665248,0.258931),(0.177408,0.262351),(0.678072,0.000127),(0.696094,0.897985))	Expansion	family-sig	Mango-sig
OG0000215	((orsat_7:0.643687,(solyc_3:0.330559,((((mango_12:0.127715,(Cisin_11:0.00404486,longan_4:0.00379268)1.000000_7:0.114051)1.000000_7:0.0562163,(Thcac_15:0.171629,(capap_4:0.178589,artha_0:0.388785)1.000000_5:0.038192)1.000000_6:0.0127047)1.000000_6:0.0242109,(cilan_0:0.284077,prper_7:0.166151)1.000000_5:0.0248172)1.000000_5:0.0269348,vivin_4:0.157822)0.962000_5:0.0246716)1.000000_5:0.126701)0.00000…	0	((0.343506,0.845177),(0.561666,0.646611),(0.007030,0.864920),(0.000000,0.000004),(0.223514,0.599903),(0.000197,0.347678),(0.633556,0.017683),(0.089517,0.647260),(0.003876,0.154760),(0.656469,0.611281),(0.887389,0.887389))	Expansion	family-sig	Mango-sig
OG0000217	((orsat_0:0.643687,(solyc_8:0.330559,((((mango_55:0.127715,(Cisin_0:0.00404486,longan_2:0.00379268)1.000000_2:0.114051)1.000000_5:0.0562163,(Thcac_0:0.171629,(capap_3:0.178589,artha_0:0.388785)1.000000_2:0.038192)1.000000_2:0.0127047)1.000000_2:0.0242109,(cilan_1:0.284077,prper_0:0.166151)1.000000_2:0.0248172)1.000000_2:0.0269348,vivin_0:0.157822)0.962000_2:0.0246716)1.000000_2:0.126701)0.000000_…	0.003	((0.625000,0.737431),(0.002444,0.568575),(0.000000,0.021676),(0.000020,0.511579),(0.000909,0.537241),(0.042394,0.600160),(0.212652,0.219800),(0.567431,0.568936),(0.530635,0.040090),(0.574130,0.036649),(0.566589,0.849184))	Expansion	family-sig	Mango-sig
OG0000218	((orsat_1:0.643687,(solyc_2:0.330559,((((mango_1:0.127715,(Cisin_4:0.00404486,longan_11:0.00379268)1.000000_6:0.114051)1.000000_5:0.0562163,(Thcac_9:0.171629,(capap_3:0.178589,artha_1:0.388785)1.000000_5:0.038192)1.000000_6:0.0127047)1.000000_6:0.0242109,(cilan_2:0.284077,prper_23:0.166151)1.000000_6:0.0248172)1.000000_6:0.0269348,vivin_15:0.157822)0.962000_6:0.0246716)1.000000_5:0.126701)0.00000…	0	((0.718750,0.111938),(0.207875,0.091119),(0.002490,0.327677),(0.000296,0.000000),(0.434475,0.599903),(0.072840,0.347678),(0.278457,0.113821),(0.665248,0.668180),(0.062669,0.000000),(0.678072,0.000127),(0.245647,0.062093))	Decrease	family-sig	Mango-sig
OG0000221	((orsat_6:0.643687,(solyc_6:0.330559,((((mango_11:0.127715,(Cisin_8:0.00404486,longan_5:0.00379268)1.000000_6:0.114051)1.000000_6:0.0562163,(Thcac_5:0.171629,(capap_4:0.178589,artha_7:0.388785)1.000000_5:0.038192)1.000000_5:0.0127047)1.000000_5:0.0242109,(cilan_6:0.284077,prper_4:0.166151)1.000000_5:0.0248172)1.000000_5:0.0269348,vivin_5:0.157822)0.962000_5:0.0246716)1.000000_5:0.126701)0.000000_…	0.02	((0.435059,0.845177),(0.416725,0.646611),(0.004455,0.852017),(0.000954,0.050524),(0.190900,0.585561),(0.871130,0.699049),(0.633556,0.241885),(0.644545,0.647260),(0.534437,0.620677),(0.656469,0.864524),(0.887389,0.666056))	Expansion	family-sig	Mango-sig
OG0000224	((orsat_1:0.643687,(solyc_6:0.330559,((((mango_33:0.127715,(Cisin_12:0.00404486,longan_1:0.00379268)1.000000_8:0.114051)1.000000_9:0.0562163,(Thcac_10:0.171629,(capap_1:0.178589,artha_1:0.388785)1.000000_3:0.038192)1.000000_4:0.0127047)1.000000_4:0.0242109,(cilan_0:0.284077,prper_0:0.166151)1.000000_2:0.0248172)1.000000_3:0.0269348,vivin_0:0.157822)0.962000_3:0.0246716)1.000000_3:0.126701)0.00000…	0	((0.718750,0.789564),(0.101630,0.597491),(0.000000,0.662095),(0.000000,0.000000),(0.000103,0.570375),(0.001134,0.262535),(0.167201,0.473716),(0.054203,0.148014),(0.166830,0.040090),(0.604911,0.012690),(0.322338,0.474104))	Expansion	family-sig	Mango-sig
OG0000228	((orsat_11:0.643687,(solyc_7:0.330559,((((mango_1:0.127715,(Cisin_4:0.00404486,longan_4:0.00379268)1.000000_4:0.114051)1.000000_4:0.0562163,(Thcac_7:0.171629,(capap_3:0.178589,artha_12:0.388785)1.000000_6:0.038192)1.000000_6:0.0127047)1.000000_6:0.0242109,(cilan_6:0.284077,prper_7:0.166151)1.000000_6:0.0248172)1.000000_6:0.0269348,vivin_7:0.157822)0.962000_6:0.0246716)1.000000_6:0.126701)0.000000…	0.041	((0.104019,0.861120),(0.461095,0.667480),(0.016182,0.810913),(0.524214,0.522757),(0.045956,0.599903),(0.465209,0.722722),(0.129130,0.029706),(0.665248,0.668180),(0.732602,0.457825),(0.678072,0.446061),(0.157304,0.267806))	Decrease	family-sig	Mango-sig
OG0000236	((orsat_1:0.643687,(solyc_4:0.330559,((((mango_25:0.127715,(Cisin_2:0.00404486,longan_9:0.00379268)1.000000_7:0.114051)1.000000_9:0.0562163,(Thcac_6:0.171629,(capap_1:0.178589,artha_5:0.388785)1.000000_5:0.038192)1.000000_6:0.0127047)1.000000_6:0.0242109,(cilan_5:0.284077,prper_9:0.166151)1.000000_6:0.0248172)1.000000_6:0.0269348,vivin_3:0.157822)0.962000_5:0.0246716)1.000000_5:0.126701)0.000000_…	0	((0.718750,0.111938),(0.907042,0.646611),(0.000000,0.316378),(0.000000,0.001145),(0.014812,0.599903),(0.883756,0.347678),(0.014084,0.745350),(0.665248,0.668180),(0.910219,0.117218),(0.098930,0.251051),(0.245647,0.062093))	Expansion	family-sig	Mango-sig
OG0000241	((orsat_9:0.643687,(solyc_1:0.330559,((((mango_11:0.127715,(Cisin_5:0.00404486,longan_10:0.00379268)1.000000_7:0.114051)1.000000_7:0.0562163,(Thcac_5:0.171629,(capap_2:0.178589,artha_4:0.388785)1.000000_5:0.038192)1.000000_5:0.0127047)1.000000_5:0.0242109,(cilan_1:0.284077,prper_7:0.166151)1.000000_5:0.0248172)1.000000_5:0.0269348,vivin_11:0.157822)0.962000_5:0.0246716)1.000000_5:0.126701)0.00000…	0	((0.142853,0.845177),(0.056566,0.646611),(0.027833,0.864920),(0.000412,0.000015),(0.075224,0.585561),(0.871130,0.699049),(0.055398,0.913286),(0.644545,0.647260),(0.041934,0.154760),(0.656469,0.001787),(0.418842,0.625352))	Expansion	family-sig	Mango-sig
OG0000243	((orsat_4:0.643687,(solyc_22:0.330559,((((mango_1:0.127715,(Cisin_9:0.00404486,longan_7:0.00379268)1.000000_7:0.114051)1.000000_4:0.0562163,(Thcac_5:0.171629,(capap_4:0.178589,artha_10:0.388785)1.000000_4:0.038192)1.000000_4:0.0127047)1.000000_4:0.0242109,(cilan_0:0.284077,prper_5:0.166151)1.000000_4:0.0248172)1.000000_4:0.0269348,vivin_2:0.157822)0.962000_4:0.0246716)1.000000_4:0.126701)0.000000…	0	((0.285156,0.235526),(0.000000,0.623385),(0.016182,0.027336),(0.001297,0.538806),(0.720414,0.570375),(0.365329,0.671321),(0.856717,0.013907),(0.621546,0.623963),(0.013017,0.357951),(0.632209,0.201805),(0.245647,0.062093))	Decrease	family-sig	Mango-sig
OG0000244	((orsat_0:0.643687,(solyc_0:0.330559,((((mango_37:0.127715,(Cisin_4:0.00404486,longan_13:0.00379268)1.000000_9:0.114051)1.000000_10:0.0562163,(Thcac_4:0.171629,(capap_2:0.178589,artha_0:0.388785)1.000000_3:0.038192)1.000000_3:0.0127047)1.000000_3:0.0242109,(cilan_1:0.284077,prper_8:0.166151)1.000000_3:0.0248172)1.000000_3:0.0269348,vivin_0:0.157822)0.962000_1:0.0246716)1.000000_1:0.126701)0.00000…	0.001	((0.750000,0.650940),(0.393823,0.536232),(0.000000,0.679592),(0.000000,0.000000),(0.000000,0.554288),(0.294933,0.638700),(0.527761,0.126860),(0.595954,0.597975),(0.257211,0.001779),(0.000805,0.256588),(0.719924,0.314065))	Expansion	family-sig	Mango-sig
OG0000245	((orsat_0:0.643687,(solyc_2:0.330559,((((mango_58:0.127715,(Cisin_1:0.00404486,longan_0:0.00379268)1.000000_1:0.114051)1.000000_4:0.0562163,(Thcac_0:0.171629,(capap_0:0.178589,artha_3:0.388785)1.000000_1:0.038192)1.000000_1:0.0127047)1.000000_1:0.0242109,(cilan_3:0.284077,prper_0:0.166151)1.000000_1:0.0248172)1.000000_1:0.0269348,vivin_0:0.157822)0.962000_1:0.0246716)1.000000_1:0.126701)0.000000_…	0.005	((0.750000,0.650940),(0.150118,0.536232),(0.000000,0.012281),(0.506225,0.008752),(0.000257,0.519168),(0.271446,0.554441),(0.278612,0.060845),(0.535592,0.536434),(0.042483,0.265656),(0.539357,0.256588),(0.719924,0.719924))	Expansion	family-sig	Mango-sig
OG0000247	((orsat_6:0.643687,(solyc_9:0.330559,((((mango_10:0.127715,(Cisin_6:0.00404486,longan_4:0.00379268)1.000000_5:0.114051)1.000000_6:0.0562163,(Thcac_6:0.171629,(capap_4:0.178589,artha_6:0.388785)1.000000_6:0.038192)1.000000_6:0.0127047)1.000000_6:0.0242109,(cilan_4:0.284077,prper_6:0.166151)1.000000_6:0.0248172)1.000000_6:0.0269348,vivin_5:0.157822)0.962000_6:0.0246716)1.000000_6:0.126701)0.000000_…	0.03	((0.435059,0.351165),(0.174293,0.667480),(0.018917,0.586163),(0.015605,0.042427),(0.773429,0.599903),(0.883756,0.722722),(0.322702,0.769302),(0.665248,0.668180),(0.573191,0.881571),(0.678072,0.645536),(0.418842,0.267806))	Expansion	family-sig	Mango-sig
OG0000252	((orsat_1:0.643687,(solyc_5:0.330559,((((mango_12:0.127715,(Cisin_10:0.00404486,longan_9:0.00379268)1.000000_9:0.114051)1.000000_8:0.0562163,(Thcac_9:0.171629,(capap_5:0.178589,artha_3:0.388785)1.000000_6:0.038192)1.000000_6:0.0127047)1.000000_6:0.0242109,(cilan_4:0.284077,prper_4:0.166151)1.000000_5:0.0248172)1.000000_5:0.0269348,vivin_5:0.157822)0.962000_5:0.0246716)1.000000_5:0.126701)0.000000…	0.028	((0.718750,0.111938),(0.725276,0.646611),(0.038130,0.440530),(0.028052,0.549049),(0.098208,0.599903),(0.072840,0.722722),(0.666154,0.382446),(0.089517,0.647260),(0.901212,0.620677),(0.656469,0.864524),(0.245647,0.474415))	Expansion	family-sig	Mango-sig
OG0000257	((orsat_0:0.643687,(solyc_0:0.330559,((((mango_0:0.127715,(Cisin_8:0.00404486,longan_35:0.00379268)1.000000_12:0.114051)1.000000_2:0.0562163,(Thcac_20:0.171629,(capap_0:0.178589,artha_0:0.388785)1.000000_1:0.038192)1.000000_2:0.0127047)1.000000_2:0.0242109,(cilan_0:0.284077,prper_4:0.166151)1.000000_2:0.0248172)1.000000_2:0.0269348,vivin_0:0.157822)0.962000_1:0.0246716)1.000000_1:0.126701)0.00000…	0	((0.750000,0.650940),(0.393823,0.536232),(0.024983,0.000000),(0.000000,0.000000),(0.636845,0.537241),(0.000000,0.150408),(0.278612,0.423041),(0.567431,0.568936),(0.166830,0.087456),(0.020050,0.256588),(0.719924,0.314065))	Decrease	family-sig	Mango-sig
OG0000263	((orsat_10:0.643687,(solyc_6:0.330559,((((mango_1:0.127715,(Cisin_3:0.00404486,longan_6:0.00379268)1.000000_4:0.114051)1.000000_4:0.0562163,(Thcac_2:0.171629,(capap_5:0.178589,artha_16:0.388785)1.000000_5:0.038192)1.000000_4:0.0127047)1.000000_4:0.0242109,(cilan_7:0.284077,prper_3:0.166151)1.000000_4:0.0248172)1.000000_4:0.0269348,vivin_3:0.157822)0.962000_4:0.0246716)1.000000_4:0.126701)0.000000…	0	((0.037415,0.822779),(0.239619,0.623385),(0.016182,0.810913),(0.036398,0.000369),(0.720414,0.570375),(0.218633,0.110294),(0.874121,0.000635),(0.621546,0.623963),(0.079425,0.575813),(0.632209,0.565646),(0.872442,0.872442))	Decrease	family-sig	Mango-sig
OG0000265	((orsat_4:0.643687,(solyc_0:0.330559,((((mango_0:0.127715,(Cisin_39:0.00404486,longan_20:0.00379268)1.000000_22:0.114051)1.000000_2:0.0562163,(Thcac_0:0.171629,(capap_1:0.178589,artha_0:0.388785)1.000000_1:0.038192)1.000000_1:0.0127047)1.000000_1:0.0242109,(cilan_0:0.284077,prper_1:0.166151)1.000000_1:0.0248172)1.000000_1:0.0269348,vivin_1:0.157822)0.962000_1:0.0246716)1.000000_1:0.126701)0.00000…	0.001	((0.046875,0.650940),(0.393823,0.536232),(0.024983,0.000000),(0.000000,0.003730),(0.039901,0.519168),(0.271446,0.554441),(0.693603,0.423041),(0.535592,0.536434),(0.365538,0.684120),(0.539357,0.677520),(0.719924,0.314065))	Decrease	family-sig	Mango-sig
OG0000269	((orsat_1:0.643687,(solyc_0:0.330559,((((mango_48:0.127715,(Cisin_2:0.00404486,longan_5:0.00379268)1.000000_5:0.114051)1.000000_7:0.0562163,(Thcac_1:0.171629,(capap_6:0.178589,artha_0:0.388785)1.000000_2:0.038192)1.000000_2:0.0127047)1.000000_2:0.0242109,(cilan_1:0.284077,prper_0:0.166151)1.000000_1:0.0248172)1.000000_1:0.0269348,vivin_0:0.157822)0.962000_1:0.0246716)1.000000_1:0.126701)0.000000_…	0.002	((0.375000,0.650940),(0.393823,0.536232),(0.000000,0.256829),(0.000001,0.528201),(0.000009,0.537241),(0.425047,0.600160),(0.003644,0.219800),(0.018101,0.536434),(0.759318,0.265656),(0.539357,0.256588),(0.719924,0.719924))	Expansion	family-sig	Mango-sig
OG0000270	((orsat_10:0.643687,(solyc_3:0.330559,((((mango_19:0.127715,(Cisin_4:0.00404486,longan_8:0.00379268)1.000000_6:0.114051)1.000000_7:0.0562163,(Thcac_4:0.171629,(capap_1:0.178589,artha_3:0.388785)1.000000_4:0.038192)1.000000_4:0.0127047)1.000000_4:0.0242109,(cilan_2:0.284077,prper_2:0.166151)1.000000_4:0.0248172)1.000000_4:0.0269348,vivin_8:0.157822)0.962000_4:0.0246716)1.000000_4:0.126701)0.000000…	0	((0.037415,0.822779),(0.894966,0.623385),(0.000001,0.616637),(0.000296,0.000842),(0.005377,0.570375),(0.853175,0.671321),(0.034315,0.901494),(0.621546,0.623963),(0.329263,0.212055),(0.632209,0.011245),(0.345162,0.202339))	Expansion	family-sig	Mango-sig
OG0000271	((orsat_0:0.643687,(solyc_2:0.330559,((((mango_14:0.127715,(Cisin_2:0.00404486,longan_8:0.00379268)1.000000_6:0.114051)1.000000_7:0.0562163,(Thcac_10:0.171629,(capap_4:0.178589,artha_1:0.388785)1.000000_5:0.038192)1.000000_6:0.0127047)1.000000_6:0.0242109,(cilan_0:0.284077,prper_11:0.166151)1.000000_6:0.0248172)1.000000_6:0.0269348,vivin_9:0.157822)0.962000_6:0.0246716)1.000000_5:0.126701)0.00000…	0	((0.203125,0.298372),(0.207875,0.091119),(0.000607,0.616637),(0.000000,0.000842),(0.223514,0.599903),(0.037410,0.347678),(0.633556,0.113821),(0.665248,0.668180),(0.001174,0.009738),(0.678072,0.108538),(0.872442,0.872442))	Expansion	family-sig	Mango-sig
OG0000274	((orsat_3:0.643687,(solyc_9:0.330559,((((mango_12:0.127715,(Cisin_2:0.00404486,longan_6:0.00379268)1.000000_5:0.114051)1.000000_6:0.0562163,(Thcac_7:0.171629,(capap_3:0.178589,artha_3:0.388785)1.000000_5:0.038192)1.000000_6:0.0127047)1.000000_6:0.0242109,(cilan_3:0.284077,prper_9:0.166151)1.000000_6:0.0248172)1.000000_6:0.0269348,vivin_7:0.157822)0.962000_6:0.0246716)1.000000_6:0.126701)0.000000_…	0	((0.794922,0.351165),(0.174293,0.667480),(0.001659,0.586163),(0.000001,0.014639),(0.773429,0.599903),(0.465209,0.347678),(0.278457,0.589352),(0.665248,0.668180),(0.218722,0.117218),(0.678072,0.446061),(0.108042,0.202339))	Expansion	family-sig	Mango-sig
OG0000275	((orsat_0:0.643687,(solyc_0:0.330559,((((mango_0:0.127715,(Cisin_19:0.00404486,longan_22:0.00379268)1.000000_19:0.114051)1.000000_4:0.0562163,(Thcac_18:0.171629,(capap_0:0.178589,artha_0:0.388785)1.000000_2:0.038192)1.000000_3:0.0127047)1.000000_3:0.0242109,(cilan_0:0.284077,prper_1:0.166151)1.000000_2:0.0248172)1.000000_2:0.0269348,vivin_5:0.157822)0.962000_2:0.0246716)1.000000_2:0.126701)0.0000…	0	((0.750000,0.080008),(0.191735,0.568575),(0.000942,0.000000),(0.600577,0.000280),(0.118842,0.554288),(0.000000,0.210450),(0.045364,0.219800),(0.036207,0.568936),(0.166830,0.418077),(0.574130,0.010720),(0.719924,0.314065))	Decrease	family-sig	Mango-sig
OG0000277	((orsat_0:0.643687,(solyc_3:0.330559,((((mango_0:0.127715,(Cisin_11:0.00404486,longan_3:0.00379268)1.000000_5:0.114051)1.000000_3:0.0562163,(Thcac_3:0.171629,(capap_4:0.178589,artha_38:0.388785)1.000000_4:0.038192)1.000000_3:0.0127047)1.000000_3:0.0242109,(cilan_0:0.284077,prper_3:0.166151)1.000000_2:0.0248172)1.000000_2:0.0269348,vivin_0:0.157822)0.962000_2:0.0246716)1.000000_2:0.126701)0.000000…	0.001	((0.750000,0.080008),(0.331003,0.568575),(0.007426,0.096818),(0.000000,0.000174),(0.683556,0.554288),(0.825440,0.083419),(0.856717,0.000000),(0.036207,0.568936),(0.166830,0.201119),(0.574130,0.036649),(0.719924,0.314065))	Decrease	family-sig	Mango-sig
OG0000283	((orsat_2:0.643687,(solyc_1:0.330559,((((mango_48:0.127715,(Cisin_1:0.00404486,longan_2:0.00379268)1.000000_2:0.114051)1.000000_5:0.0562163,(Thcac_1:0.171629,(capap_2:0.178589,artha_1:0.388785)1.000000_2:0.038192)1.000000_2:0.0127047)1.000000_2:0.0242109,(cilan_2:0.284077,prper_2:0.166151)1.000000_2:0.0248172)1.000000_2:0.0269348,vivin_1:0.157822)0.962000_2:0.0246716)1.000000_2:0.126701)0.000000_…	0.002	((0.406250,0.737431),(0.851887,0.568575),(0.000000,0.021676),(0.018502,0.511579),(0.000909,0.537241),(0.425047,0.600160),(0.783336,0.853639),(0.567431,0.568936),(0.839013,0.773846),(0.574130,0.407018),(0.807665,0.474415))	Expansion	family-sig	Mango-sig
OG0000289	((orsat_5:0.643687,(solyc_5:0.330559,((((mango_10:0.127715,(Cisin_2:0.00404486,longan_6:0.00379268)1.000000_5:0.114051)1.000000_6:0.0562163,(Thcac_3:0.171629,(capap_3:0.178589,artha_1:0.388785)1.000000_4:0.038192)1.000000_5:0.0127047)1.000000_5:0.0242109,(cilan_3:0.284077,prper_5:0.166151)1.000000_5:0.0248172)1.000000_5:0.0269348,vivin_17:0.157822)0.962000_6:0.0246716)1.000000_6:0.126701)0.000000…	0	((0.665039,0.351165),(0.915833,0.667480),(0.018917,0.586163),(0.000001,0.014639),(0.190900,0.585561),(0.269555,0.307930),(0.589802,0.187973),(0.644545,0.647260),(0.385973,0.868624),(0.274768,0.000006),(0.418842,0.625352))	Expansion	family-sig	Mango-sig
OG0000290	((orsat_4:0.643687,(solyc_27:0.330559,((((mango_0:0.127715,(Cisin_5:0.00404486,longan_1:0.00379268)1.000000_3:0.114051)1.000000_3:0.0562163,(Thcac_2:0.171629,(capap_3:0.178589,artha_0:0.388785)1.000000_3:0.038192)1.000000_3:0.0127047)1.000000_3:0.0242109,(cilan_2:0.284077,prper_9:0.166151)1.000000_4:0.0248172)1.000000_4:0.0269348,vivin_4:0.157822)0.962000_4:0.0246716)1.000000_5:0.126701)0.000000_…	0	((0.931641,0.845177),(0.000000,0.224314),(0.007426,0.776163),(0.000231,0.000053),(0.683556,0.554288),(0.519485,0.638700),(0.829757,0.126860),(0.184752,0.623963),(0.329263,0.005176),(0.632209,0.845368),(0.696094,0.897985))	Decrease	family-sig	Mango-sig
OG0000298	((orsat_1:0.643687,(solyc_0:0.330559,((((mango_0:0.127715,(Cisin_26:0.00404486,longan_6:0.00379268)1.000000_9:0.114051)1.000000_2:0.0562163,(Thcac_0:0.171629,(capap_25:0.178589,artha_0:0.388785)1.000000_3:0.038192)1.000000_2:0.0127047)1.000000_2:0.0242109,(cilan_0:0.284077,prper_3:0.166151)1.000000_2:0.0248172)1.000000_2:0.0269348,vivin_1:0.157822)0.962000_1:0.0246716)1.000000_1:0.126701)0.000000…	0	((0.375000,0.650940),(0.393823,0.536232),(0.024983,0.000005),(0.000000,0.000009),(0.636845,0.537241),(0.042394,0.055863),(0.000000,0.126860),(0.567431,0.568936),(0.166830,0.201119),(0.020050,0.677520),(0.719924,0.314065))	Decrease	family-sig	Mango-sig
OG0000305	((orsat_0:0.643687,(solyc_4:0.330559,((((mango_14:0.127715,(Cisin_2:0.00404486,longan_25:0.00379268)1.000000_10:0.114051)1.000000_8:0.0562163,(Thcac_15:0.171629,(capap_1:0.178589,artha_0:0.388785)1.000000_3:0.038192)1.000000_4:0.0127047)1.000000_4:0.0242109,(cilan_0:0.284077,prper_0:0.166151)1.000000_1:0.0248172)1.000000_1:0.0269348,vivin_0:0.157822)0.962000_1:0.0246716)1.000000_1:0.126701)0.0000…	0	((0.750000,0.650940),(0.017282,0.536232),(0.005260,0.177495),(0.000000,0.000000),(0.000532,0.570375),(0.000002,0.262535),(0.167201,0.126860),(0.000024,0.536434),(0.365538,0.265656),(0.539357,0.256588),(0.719924,0.314065))	Expansion	family-sig	Mango-sig
OG0000306	((orsat_0:0.643687,(solyc_2:0.330559,((((mango_49:0.127715,(Cisin_1:0.00404486,longan_0:0.00379268)1.000000_1:0.114051)1.000000_4:0.0562163,(Thcac_0:0.171629,(capap_2:0.178589,artha_2:0.388785)1.000000_2:0.038192)1.000000_2:0.0127047)1.000000_2:0.0242109,(cilan_0:0.284077,prper_1:0.166151)1.000000_1:0.0248172)1.000000_1:0.0269348,vivin_0:0.157822)0.962000_1:0.0246716)1.000000_1:0.126701)0.000000_…	0.003	((0.750000,0.650940),(0.150118,0.536232),(0.000000,0.012281),(0.506225,0.008752),(0.015063,0.537241),(0.042394,0.600160),(0.783336,0.576629),(0.018101,0.536434),(0.365538,0.684120),(0.539357,0.256588),(0.474415,0.245647))	Expansion	family-sig	Mango-sig
OG0000311	((orsat_3:0.643687,(solyc_18:0.330559,((((mango_8:0.127715,(Cisin_4:0.00404486,longan_4:0.00379268)1.000000_4:0.114051)1.000000_4:0.0562163,(Thcac_4:0.171629,(capap_4:0.178589,artha_3:0.388785)1.000000_4:0.038192)1.000000_4:0.0127047)1.000000_4:0.0242109,(cilan_2:0.284077,prper_4:0.166151)1.000000_4:0.0248172)1.000000_4:0.0269348,vivin_4:0.157822)0.962000_4:0.0246716)1.000000_4:0.126701)0.000000_…	0.043	((0.921875,0.822779),(0.000009,0.623385),(0.006474,0.810913),(0.524214,0.522757),(0.720414,0.570375),(0.853175,0.671321),(0.856717,0.901494),(0.621546,0.623963),(0.329263,0.850209),(0.632209,0.845368),(0.345162,0.566589))	Expansion	family-sig	Mango-sig
OG0000317	((orsat_0:0.643687,(solyc_1:0.330559,((((mango_59:0.127715,(Cisin_0:0.00404486,longan_0:0.00379268)1.000000_0:0.114051)1.000000_3:0.0562163,(Thcac_0:0.171629,(capap_0:0.178589,artha_0:0.388785)1.000000_0:0.038192)1.000000_0:0.0127047)1.000000_1:0.0242109,(cilan_0:0.284077,prper_0:0.166151)1.000000_1:0.0248172)1.000000_1:0.0269348,vivin_0:0.157822)0.962000_1:0.0246716)1.000000_1:0.126701)0.000000_…	0.005	((0.750000,0.650940),(0.781736,0.536232),(0.000000,0.005492),(0.500000,0.500000),(0.003205,0.028658),(0.500000,0.500000),(0.500000,0.500000),(0.535592,0.536434),(0.365538,0.265656),(0.539357,0.256588),(0.719924,0.314065))	Expansion	family-sig	Mango-sig
OG0000323	((orsat_2:0.643687,(solyc_2:0.330559,((((mango_12:0.127715,(Cisin_9:0.00404486,longan_8:0.00379268)1.000000_8:0.114051)1.000000_7:0.0562163,(Thcac_3:0.171629,(capap_4:0.178589,artha_2:0.388785)1.000000_4:0.038192)1.000000_4:0.0127047)1.000000_4:0.0242109,(cilan_5:0.284077,prper_7:0.166151)1.000000_4:0.0248172)1.000000_4:0.0269348,vivin_3:0.157822)0.962000_4:0.0246716)1.000000_4:0.126701)0.000000_…	0.031	((0.906250,0.235526),(0.513200,0.623385),(0.007030,0.408509),(0.024945,0.543972),(0.005377,0.570375),(0.582140,0.671321),(0.856717,0.541251),(0.621546,0.623963),(0.481928,0.056972),(0.632209,0.565646),(0.849184,0.566589))	Expansion	family-sig	Mango-sig
OG0000330	((orsat_0:0.643687,(solyc_8:0.330559,((((mango_11:0.127715,(Cisin_3:0.00404486,longan_10:0.00379268)1.000000_7:0.114051)1.000000_7:0.0562163,(Thcac_8:0.171629,(capap_3:0.178589,artha_0:0.388785)1.000000_4:0.038192)1.000000_5:0.0127047)1.000000_5:0.0242109,(cilan_4:0.284077,prper_9:0.166151)1.000000_5:0.0248172)1.000000_5:0.0269348,vivin_3:0.157822)0.962000_5:0.0246716)1.000000_5:0.126701)0.000000…	0	((0.406250,0.111938),(0.135702,0.646611),(0.027833,0.864920),(0.000000,0.000015),(0.075224,0.585561),(0.091422,0.307930),(0.589802,0.046516),(0.644545,0.647260),(0.901212,0.022412),(0.656469,0.251051),(0.245647,0.062093))	Expansion	family-sig	Mango-sig
OG0000336	((orsat_5:0.643687,(solyc_5:0.330559,((((mango_12:0.127715,(Cisin_5:0.00404486,longan_11:0.00379268)1.000000_8:0.114051)1.000000_7:0.0562163,(Thcac_3:0.171629,(capap_6:0.178589,artha_4:0.388785)1.000000_4:0.038192)1.000000_4:0.0127047)1.000000_4:0.0242109,(cilan_2:0.284077,prper_3:0.166151)1.000000_3:0.0248172)1.000000_3:0.0269348,vivin_0:0.157822)0.962000_3:0.0246716)1.000000_3:0.126701)0.000000…	0	((0.185547,0.789564),(0.169522,0.597491),(0.007030,0.408509),(0.000007,0.000022),(0.005377,0.570375),(0.582140,0.671321),(0.126844,0.712067),(0.054203,0.597975),(0.618270,0.821845),(0.604911,0.012690),(0.849184,0.566589))	Expansion	family-sig	Mango-sig
OG0000342	((orsat_4:0.643687,(solyc_8:0.330559,((((mango_13:0.127715,(Cisin_3:0.00404486,longan_3:0.00379268)1.000000_3:0.114051)1.000000_5:0.0562163,(Thcac_3:0.171629,(capap_3:0.178589,artha_5:0.388785)1.000000_4:0.038192)1.000000_4:0.0127047)1.000000_4:0.0242109,(cilan_5:0.284077,prper_7:0.166151)1.000000_4:0.0248172)1.000000_4:0.0269348,vivin_3:0.157822)0.962000_4:0.0246716)1.000000_4:0.126701)0.000000_…	0.011	((0.285156,0.235526),(0.055010,0.623385),(0.000040,0.184193),(0.518330,0.517217),(0.155959,0.570375),(0.582140,0.671321),(0.589802,0.391986),(0.621546,0.623963),(0.481928,0.056972),(0.632209,0.565646),(0.245647,0.474415))	Expansion	family-sig	Mango-sig
OG0000357	((orsat_1:0.643687,(solyc_0:0.330559,((((mango_0:0.127715,(Cisin_1:0.00404486,longan_5:0.00379268)1.000000_3:0.114051)1.000000_3:0.0562163,(Thcac_1:0.171629,(capap_2:0.178589,artha_12:0.388785)1.000000_3:0.038192)1.000000_3:0.0127047)1.000000_3:0.0242109,(cilan_0:0.284077,prper_14:0.166151)1.000000_4:0.0248172)1.000000_4:0.0269348,vivin_20:0.157822)0.962000_4:0.0246716)1.000000_4:0.126701)0.00000…	0	((0.718750,0.235526),(0.019387,0.623385),(0.007426,0.776163),(0.000060,0.000203),(0.683556,0.554288),(0.160345,0.638700),(0.527761,0.000775),(0.184752,0.623963),(0.013017,0.000005),(0.632209,0.000000),(0.245647,0.474415))	Decrease	family-sig	Mango-sig
OG0000358	((orsat_15:0.643687,(solyc_5:0.330559,((((mango_7:0.127715,(Cisin_3:0.00404486,longan_1:0.00379268)1.000000_3:0.114051)1.000000_4:0.0562163,(Thcac_4:0.171629,(capap_3:0.178589,artha_4:0.388785)1.000000_4:0.038192)1.000000_4:0.0127047)1.000000_4:0.0242109,(cilan_7:0.284077,prper_2:0.166151)1.000000_4:0.0248172)1.000000_4:0.0269348,vivin_3:0.157822)0.962000_4:0.0246716)1.000000_4:0.126701)0.000000_…	0.008	((0.007757,0.569102),(0.361450,0.623385),(0.034459,0.497938),(0.518330,0.000053),(0.720414,0.570375),(0.853175,0.671321),(0.589802,0.712067),(0.621546,0.623963),(0.079425,0.212055),(0.632209,0.565646),(0.418842,0.625352))	Expansion	family-sig	Mango-sig
OG0000359	((orsat_4:0.643687,(solyc_6:0.330559,((((mango_10:0.127715,(Cisin_7:0.00404486,longan_5:0.00379268)1.000000_6:0.114051)1.000000_6:0.0562163,(Thcac_5:0.171629,(capap_1:0.178589,artha_6:0.388785)1.000000_5:0.038192)1.000000_5:0.0127047)1.000000_5:0.0242109,(cilan_1:0.284077,prper_5:0.166151)1.000000_5:0.0248172)1.000000_5:0.0269348,vivin_5:0.157822)0.962000_5:0.0246716)1.000000_5:0.126701)0.000000_…	0.008	((0.619141,0.298372),(0.416725,0.646611),(0.018917,0.852017),(0.018722,0.050524),(0.190900,0.585561),(0.871130,0.699049),(0.014084,0.449330),(0.644545,0.647260),(0.041934,0.868624),(0.656469,0.864524),(0.345162,0.566589))	Expansion	family-sig	Mango-sig
OG0000360	((orsat_0:0.643687,(solyc_1:0.330559,((((mango_0:0.127715,(Cisin_29:0.00404486,longan_0:0.00379268)1.000000_6:0.114051)1.000000_3:0.0562163,(Thcac_18:0.171629,(capap_7:0.178589,artha_0:0.388785)1.000000_4:0.038192)1.000000_4:0.0127047)1.000000_3:0.0242109,(cilan_0:0.284077,prper_2:0.166151)1.000000_2:0.0248172)1.000000_2:0.0269348,vivin_0:0.157822)0.962000_1:0.0246716)1.000000_1:0.126701)0.000000…	0	((0.750000,0.650940),(0.781736,0.536232),(0.007426,0.013907),(0.000000,0.000000),(0.683556,0.029006),(0.000000,0.671321),(0.064809,0.046516),(0.036207,0.568936),(0.166830,0.773846),(0.020050,0.256588),(0.719924,0.314065))	Decrease	family-sig	Mango-sig
OG0000366	((orsat_0:0.643687,(solyc_0:0.330559,((((mango_33:0.127715,(Cisin_18:0.00404486,longan_1:0.00379268)1.000000_9:0.114051)1.000000_9:0.0562163,(Thcac_0:0.171629,(capap_1:0.178589,artha_1:0.388785)1.000000_1:0.038192)1.000000_1:0.0127047)1.000000_1:0.0242109,(cilan_0:0.284077,prper_0:0.166151)1.000000_1:0.0248172)1.000000_1:0.0269348,vivin_1:0.157822)0.962000_1:0.0246716)1.000000_1:0.126701)0.000000…	0	((0.750000,0.650940),(0.393823,0.536232),(0.000000,0.883041),(0.000000,0.000000),(0.000000,0.519168),(0.271446,0.554441),(0.693603,0.805660),(0.535592,0.536434),(0.365538,0.265656),(0.539357,0.677520),(0.719924,0.719924))	Expansion	family-sig	Mango-sig
OG0000368	((orsat_10:0.643687,(solyc_10:0.330559,((((mango_1:0.127715,(Cisin_4:0.00404486,longan_6:0.00379268)1.000000_5:0.114051)1.000000_4:0.0562163,(Thcac_3:0.171629,(capap_4:0.178589,artha_7:0.388785)1.000000_4:0.038192)1.000000_4:0.0127047)1.000000_4:0.0242109,(cilan_3:0.284077,prper_3:0.166151)1.000000_4:0.0248172)1.000000_4:0.0269348,vivin_3:0.157822)0.962000_4:0.0246716)1.000000_4:0.126701)0.000000…	0.012	((0.037415,0.822779),(0.009275,0.623385),(0.016182,0.276559),(0.045127,0.014639),(0.720414,0.570375),(0.582140,0.671321),(0.856717,0.117906),(0.621546,0.623963),(0.889193,0.575813),(0.632209,0.565646),(0.345162,0.566589))	Decrease	family-sig	Mango-sig
OG0000371	((orsat_5:0.643687,(solyc_6:0.330559,((((mango_11:0.127715,(Cisin_5:0.00404486,longan_4:0.00379268)1.000000_5:0.114051)1.000000_6:0.0562163,(Thcac_6:0.171629,(capap_2:0.178589,artha_2:0.388785)1.000000_4:0.038192)1.000000_5:0.0127047)1.000000_5:0.0242109,(cilan_1:0.284077,prper_7:0.166151)1.000000_5:0.0248172)1.000000_5:0.0269348,vivin_6:0.157822)0.962000_5:0.0246716)1.000000_5:0.126701)0.000000_…	0.008	((0.371094,0.298372),(0.416725,0.646611),(0.004455,0.586163),(0.529989,0.042427),(0.190900,0.585561),(0.420864,0.307930),(0.226807,0.541251),(0.644545,0.647260),(0.041934,0.154760),(0.656469,0.401461),(0.345162,0.202339))	Expansion	family-sig	Mango-sig
OG0000387	((orsat_8:0.643687,(solyc_3:0.330559,((((mango_14:0.127715,(Cisin_4:0.00404486,longan_3:0.00379268)1.000000_4:0.114051)1.000000_5:0.0562163,(Thcac_4:0.171629,(capap_4:0.178589,artha_2:0.388785)1.000000_4:0.038192)1.000000_4:0.0127047)1.000000_4:0.0242109,(cilan_1:0.284077,prper_4:0.166151)1.000000_4:0.0248172)1.000000_4:0.0269348,vivin_7:0.157822)0.962000_4:0.0246716)1.000000_4:0.126701)0.000000_…	0.002	((0.093140,0.822779),(0.894966,0.623385),(0.000009,0.547768),(0.524214,0.034203),(0.155959,0.570375),(0.853175,0.671321),(0.856717,0.541251),(0.621546,0.623963),(0.132557,0.850209),(0.632209,0.051848),(0.345162,0.202339))	Expansion	family-sig	Mango-sig
OG0000398	((orsat_2:0.643687,(solyc_5:0.330559,((((mango_7:0.127715,(Cisin_4:0.00404486,longan_4:0.00379268)1.000000_4:0.114051)1.000000_4:0.0562163,(Thcac_4:0.171629,(capap_0:0.178589,artha_1:0.388785)1.000000_3:0.038192)1.000000_4:0.0127047)1.000000_4:0.0242109,(cilan_3:0.284077,prper_2:0.166151)1.000000_4:0.0248172)1.000000_4:0.0269348,vivin_17:0.157822)0.962000_5:0.0246716)1.000000_5:0.126701)0.000000_…	0.004	((0.544922,0.845177),(0.725276,0.646611),(0.034459,0.810913),(0.524214,0.522757),(0.720414,0.570375),(0.853175,0.262535),(0.017033,0.473716),(0.621546,0.623963),(0.889193,0.212055),(0.239840,0.000001),(0.887389,0.887389))	Expansion	family-sig	Mango-sig
OG0000401	((orsat_2:0.643687,(solyc_3:0.330559,((((mango_0:0.127715,(Cisin_21:0.00404486,longan_3:0.00379268)1.000000_6:0.114051)1.000000_3:0.0562163,(Thcac_6:0.171629,(capap_3:0.178589,artha_4:0.388785)1.000000_3:0.038192)1.000000_3:0.0127047)1.000000_3:0.0242109,(cilan_2:0.284077,prper_7:0.166151)1.000000_3:0.0248172)1.000000_3:0.0269348,vivin_2:0.157822)0.962000_3:0.0246716)1.000000_3:0.126701)0.000000_…	0	((0.906250,0.789564),(0.638798,0.597491),(0.007426,0.013907),(0.000000,0.000002),(0.683556,0.554288),(0.032699,0.638700),(0.829757,0.317167),(0.595954,0.597975),(0.618270,0.006428),(0.604911,0.501790),(0.245647,0.474415))	Decrease	family-sig	Mango-sig
OG0000405	((orsat_0:0.643687,(solyc_0:0.330559,((((mango_16:0.127715,(Cisin_2:0.00404486,longan_34:0.00379268)1.000000_12:0.114051)1.000000_9:0.0562163,(Thcac_2:0.171629,(capap_0:0.178589,artha_0:0.388785)1.000000_1:0.038192)1.000000_2:0.0127047)1.000000_2:0.0242109,(cilan_0:0.284077,prper_0:0.166151)1.000000_1:0.0248172)1.000000_1:0.0269348,vivin_0:0.157822)0.962000_1:0.0246716)1.000000_1:0.126701)0.00000…	0	((0.750000,0.650940),(0.393823,0.536232),(0.001797,0.074145),(0.000000,0.000000),(0.000000,0.537241),(0.778128,0.150408),(0.278612,0.423041),(0.018101,0.536434),(0.365538,0.265656),(0.539357,0.256588),(0.719924,0.314065))	Expansion	family-sig	Mango-sig
OG0000406	((orsat_0:0.643687,(solyc_1:0.330559,((((mango_38:0.127715,(Cisin_1:0.00404486,longan_10:0.00379268)1.000000_7:0.114051)1.000000_8:0.0562163,(Thcac_0:0.171629,(capap_0:0.178589,artha_1:0.388785)1.000000_1:0.038192)1.000000_1:0.0127047)1.000000_1:0.0242109,(cilan_1:0.284077,prper_0:0.166151)1.000000_1:0.0248172)1.000000_1:0.0269348,vivin_2:0.157822)0.962000_1:0.0246716)1.000000_1:0.126701)0.000000…	0.001	((0.750000,0.650940),(0.781736,0.536232),(0.000000,0.641449),(0.000000,0.000015),(0.000000,0.519168),(0.271446,0.554441),(0.278612,0.805660),(0.535592,0.536434),(0.759318,0.265656),(0.539357,0.094636),(0.719924,0.314065))	Expansion	family-sig	Mango-sig
OG0000408	((orsat_6:0.643687,(solyc_9:0.330559,((((mango_0:0.127715,(Cisin_1:0.00404486,longan_8:0.00379268)1.000000_3:0.114051)1.000000_3:0.0562163,(Thcac_7:0.171629,(capap_1:0.178589,artha_7:0.388785)1.000000_4:0.038192)1.000000_4:0.0127047)1.000000_4:0.0242109,(cilan_0:0.284077,prper_9:0.166151)1.000000_4:0.0248172)1.000000_4:0.0269348,vivin_4:0.157822)0.962000_4:0.0246716)1.000000_4:0.126701)0.000000_4…	0	((0.275391,0.822779),(0.033275,0.623385),(0.007426,0.776163),(0.000060,0.000000),(0.341396,0.570375),(0.060399,0.671321),(0.034315,0.117906),(0.621546,0.623963),(0.013017,0.005176),(0.632209,0.845368),(0.345162,0.202339))	Decrease	family-sig	Mango-sig
OG0000416	((orsat_5:0.643687,(solyc_5:0.330559,((((mango_10:0.127715,(Cisin_5:0.00404486,longan_2:0.00379268)1.000000_4:0.114051)1.000000_5:0.0562163,(Thcac_4:0.171629,(capap_4:0.178589,artha_3:0.388785)1.000000_4:0.038192)1.000000_4:0.0127047)1.000000_4:0.0242109,(cilan_4:0.284077,prper_5:0.166151)1.000000_4:0.0248172)1.000000_4:0.0269348,vivin_4:0.157822)0.962000_4:0.0246716)1.000000_4:0.126701)0.000000_…	0.007	((0.371094,0.822779),(0.361450,0.623385),(0.005255,0.547768),(0.012486,0.000105),(0.155959,0.570375),(0.853175,0.671321),(0.856717,0.901494),(0.621546,0.623963),(0.669672,0.357951),(0.632209,0.845368),(0.345162,0.566589))	Expansion	family-sig	Mango-sig
OG0000429	((orsat_0:0.643687,(solyc_1:0.330559,((((mango_7:0.127715,(Cisin_2:0.00404486,longan_3:0.00379268)1.000000_3:0.114051)1.000000_4:0.0562163,(Thcac_1:0.171629,(capap_3:0.178589,artha_3:0.388785)1.000000_4:0.038192)1.000000_4:0.0127047)1.000000_4:0.0242109,(cilan_2:0.284077,prper_11:0.166151)1.000000_4:0.0248172)1.000000_4:0.0269348,vivin_17:0.157822)0.962000_4:0.0246716)1.000000_4:0.126701)0.000000…	0	((0.406250,0.235526),(0.158052,0.623385),(0.034459,0.497938),(0.027524,0.517217),(0.720414,0.570375),(0.031559,0.671321),(0.589802,0.901494),(0.621546,0.623963),(0.329263,0.000284),(0.632209,0.000000),(0.849184,0.566589))	Expansion	family-sig	Mango-sig
OG0000476	((orsat_6:0.643687,(solyc_20:0.330559,((((mango_0:0.127715,(Cisin_2:0.00404486,longan_7:0.00379268)1.000000_3:0.114051)1.000000_2:0.0562163,(Thcac_2:0.171629,(capap_1:0.178589,artha_0:0.388785)1.000000_2:0.038192)1.000000_2:0.0127047)1.000000_2:0.0242109,(cilan_3:0.284077,prper_1:0.166151)1.000000_2:0.0248172)1.000000_2:0.0269348,vivin_2:0.157822)0.962000_2:0.0246716)1.000000_3:0.126701)0.000000_…	0	((0.275391,0.520466),(0.000000,0.147276),(0.024983,0.148491),(0.027524,0.000000),(0.636845,0.537241),(0.778128,0.600160),(0.433580,0.219800),(0.567431,0.568936),(0.298475,0.418077),(0.574130,0.767007),(0.666056,0.887389))	Decrease	family-sig	Mango-sig
OG0000481	((orsat_2:0.643687,(solyc_4:0.330559,((((mango_9:0.127715,(Cisin_1:0.00404486,longan_3:0.00379268)1.000000_3:0.114051)1.000000_4:0.0562163,(Thcac_6:0.171629,(capap_2:0.178589,artha_0:0.388785)1.000000_3:0.038192)1.000000_4:0.0127047)1.000000_4:0.0242109,(cilan_1:0.284077,prper_7:0.166151)1.000000_4:0.0248172)1.000000_4:0.0269348,vivin_5:0.157822)0.962000_4:0.0246716)1.000000_4:0.126701)0.000000_4…	0.003	((0.765625,0.822779),(0.690258,0.623385),(0.002202,0.497938),(0.000060,0.517217),(0.720414,0.570375),(0.121074,0.262535),(0.527761,0.126860),(0.621546,0.623963),(0.132557,0.056972),(0.632209,0.346342),(0.367673,0.247131))	Expansion	family-sig	Mango-sig
OG0000495	((orsat_1:0.643687,(solyc_1:0.330559,((((mango_12:0.127715,(Cisin_5:0.00404486,longan_5:0.00379268)1.000000_5:0.114051)1.000000_5:0.0562163,(Thcac_5:0.171629,(capap_3:0.178589,artha_4:0.388785)1.000000_4:0.038192)1.000000_4:0.0127047)1.000000_4:0.0242109,(cilan_4:0.284077,prper_4:0.166151)1.000000_4:0.0248172)1.000000_4:0.0269348,vivin_4:0.157822)0.962000_4:0.0246716)1.000000_4:0.126701)0.000000_…	0.034	((0.718750,0.235526),(0.158052,0.623385),(0.000291,0.834817),(0.529989,0.528201),(0.155959,0.570375),(0.365329,0.671321),(0.589802,0.712067),(0.621546,0.623963),(0.669672,0.850209),(0.632209,0.845368),(0.245647,0.062093))	Expansion	family-sig	Mango-sig
OG0000513	((orsat_2:0.643687,(solyc_4:0.330559,((((mango_7:0.127715,(Cisin_6:0.00404486,longan_2:0.00379268)1.000000_4:0.114051)1.000000_4:0.0562163,(Thcac_2:0.171629,(capap_2:0.178589,artha_4:0.388785)1.000000_4:0.038192)1.000000_4:0.0127047)1.000000_4:0.0242109,(cilan_7:0.284077,prper_3:0.166151)1.000000_4:0.0248172)1.000000_4:0.0269348,vivin_6:0.157822)0.962000_4:0.0246716)1.000000_4:0.126701)0.000000_3…	0	((0.906250,0.235526),(0.690258,0.623385),(0.034459,0.810913),(0.000419,0.000105),(0.720414,0.570375),(0.218633,0.671321),(0.226807,0.712067),(0.621546,0.623963),(0.079425,0.575813),(0.632209,0.109505),(0.245647,0.474415))	Expansion	family-sig	Mango-sig
OG0000519	((orsat_3:0.643687,(solyc_4:0.330559,((((mango_12:0.127715,(Cisin_2:0.00404486,longan_8:0.00379268)1.000000_5:0.114051)1.000000_5:0.0562163,(Thcac_2:0.171629,(capap_1:0.178589,artha_3:0.388785)1.000000_3:0.038192)1.000000_3:0.0127047)1.000000_3:0.0242109,(cilan_2:0.284077,prper_4:0.166151)1.000000_3:0.0248172)1.000000_3:0.0269348,vivin_2:0.157822)0.962000_3:0.0246716)1.000000_3:0.126701)0.000000_…	0	((0.546875,0.789564),(0.443941,0.597491),(0.000291,0.834817),(0.000001,0.000005),(0.032378,0.554288),(0.519485,0.638700),(0.167201,0.661732),(0.595954,0.597975),(0.618270,0.288210),(0.604911,0.501790),(0.849184,0.849184))	Expansion	family-sig	Mango-sig
OG0000529	((orsat_1:0.643687,(solyc_1:0.330559,((((mango_9:0.127715,(Cisin_4:0.00404486,longan_6:0.00379268)1.000000_5:0.114051)1.000000_5:0.0562163,(Thcac_3:0.171629,(capap_3:0.178589,artha_3:0.388785)1.000000_4:0.038192)1.000000_4:0.0127047)1.000000_4:0.0242109,(cilan_4:0.284077,prper_3:0.166151)1.000000_4:0.0248172)1.000000_4:0.0269348,vivin_8:0.157822)0.962000_4:0.0246716)1.000000_4:0.126701)0.000000_3…	0.007	((0.718750,0.235526),(0.158052,0.623385),(0.011720,0.834817),(0.045127,0.014639),(0.155959,0.570375),(0.582140,0.671321),(0.589802,0.901494),(0.621546,0.623963),(0.669672,0.575813),(0.632209,0.011245),(0.245647,0.474415))	Expansion	family-sig	Mango-sig
OG0000533	((orsat_5:0.643687,(solyc_4:0.330559,((((mango_0:0.127715,(Cisin_17:0.00404486,longan_13:0.00379268)1.000000_13:0.114051)1.000000_2:0.0562163,(Thcac_4:0.171629,(capap_0:0.178589,artha_0:0.388785)1.000000_1:0.038192)1.000000_2:0.0127047)1.000000_2:0.0242109,(cilan_0:0.284077,prper_3:0.166151)1.000000_2:0.0248172)1.000000_2:0.0269348,vivin_0:0.157822)0.962000_2:0.0246716)1.000000_2:0.126701)0.00000…	0	((0.085937,0.737431),(0.095482,0.568575),(0.024983,0.000000),(0.000002,0.568499),(0.636845,0.537241),(0.091598,0.150408),(0.278612,0.423041),(0.567431,0.568936),(0.166830,0.201119),(0.574130,0.036649),(0.117823,0.314065))	Decrease	family-sig	Mango-sig
OG0000534	((orsat_0:0.643687,(solyc_1:0.330559,((((mango_35:0.127715,(Cisin_6:0.00404486,longan_3:0.00379268)1.000000_5:0.114051)1.000000_6:0.0562163,(Thcac_0:0.171629,(capap_0:0.178589,artha_0:0.388785)1.000000_0:0.038192)1.000000_0:0.0127047)1.000000_1:0.0242109,(cilan_1:0.284077,prper_0:0.166151)1.000000_1:0.0248172)1.000000_1:0.0269348,vivin_0:0.157822)0.962000_1:0.0246716)1.000000_1:0.126701)0.000000_…	0	((0.750000,0.650940),(0.781736,0.536232),(0.000000,0.586163),(0.015605,0.000174),(0.000002,0.028658),(0.500000,0.500000),(0.500000,0.500000),(0.535592,0.536434),(0.759318,0.265656),(0.539357,0.256588),(0.719924,0.314065))	Expansion	family-sig	Mango-sig
OG0000540	((orsat_4:0.643687,(solyc_3:0.330559,((((mango_7:0.127715,(Cisin_2:0.00404486,longan_3:0.00379268)1.000000_3:0.114051)1.000000_3:0.0562163,(Thcac_3:0.171629,(capap_3:0.178589,artha_11:0.388785)1.000000_3:0.038192)1.000000_3:0.0127047)1.000000_3:0.0242109,(cilan_3:0.284077,prper_3:0.166151)1.000000_3:0.0248172)1.000000_3:0.0269348,vivin_2:0.157822)0.962000_3:0.0246716)1.000000_3:0.126701)0.000000_…	0.041	((0.285156,0.789564),(0.638798,0.597491),(0.003164,0.776163),(0.027524,0.517217),(0.683556,0.554288),(0.825440,0.638700),(0.829757,0.001746),(0.595954,0.597975),(0.872711,0.821845),(0.604911,0.501790),(0.245647,0.474415))	Expansion	family-sig	Mango-sig
OG0000541	((orsat_2:0.643687,(solyc_8:0.330559,((((mango_0:0.127715,(Cisin_0:0.00404486,longan_2:0.00379268)1.000000_2:0.114051)1.000000_2:0.0562163,(Thcac_7:0.171629,(capap_6:0.178589,artha_7:0.388785)1.000000_4:0.038192)1.000000_4:0.0127047)1.000000_4:0.0242109,(cilan_1:0.284077,prper_7:0.166151)1.000000_4:0.0248172)1.000000_4:0.0269348,vivin_2:0.157822)0.962000_4:0.0246716)1.000000_4:0.126701)0.000000_4…	0	((0.765625,0.822779),(0.055010,0.623385),(0.024983,0.723281),(0.000020,0.511579),(0.022006,0.570375),(0.060399,0.671321),(0.126844,0.117906),(0.621546,0.623963),(0.132557,0.056972),(0.632209,0.201805),(0.872442,0.625352))	Decrease	family-sig	Mango-sig
OG0000542	((orsat_2:0.643687,(solyc_2:0.330559,((((mango_14:0.127715,(Cisin_3:0.00404486,longan_3:0.00379268)1.000000_3:0.114051)1.000000_5:0.0562163,(Thcac_4:0.171629,(capap_4:0.178589,artha_6:0.388785)1.000000_4:0.038192)1.000000_4:0.0127047)1.000000_4:0.0242109,(cilan_1:0.284077,prper_3:0.166151)1.000000_3:0.0248172)1.000000_3:0.0269348,vivin_2:0.157822)0.962000_3:0.0246716)1.000000_3:0.126701)0.000000_…	0.008	((0.906250,0.789564),(0.877440,0.597491),(0.000009,0.184193),(0.518330,0.517217),(0.155959,0.570375),(0.853175,0.671321),(0.856717,0.276047),(0.054203,0.597975),(0.257211,0.821845),(0.604911,0.501790),(0.245647,0.474415))	Expansion	family-sig	Mango-sig
OG0000544	((orsat_2:0.643687,(solyc_5:0.330559,((((mango_11:0.127715,(Cisin_5:0.00404486,longan_4:0.00379268)1.000000_5:0.114051)1.000000_5:0.0562163,(Thcac_3:0.171629,(capap_2:0.178589,artha_1:0.388785)1.000000_3:0.038192)1.000000_3:0.0127047)1.000000_3:0.0242109,(cilan_1:0.284077,prper_6:0.166151)1.000000_3:0.0248172)1.000000_3:0.0269348,vivin_3:0.157822)0.962000_3:0.0246716)1.000000_3:0.126701)0.000000_…	0.022	((0.906250,0.789564),(0.169522,0.597491),(0.000787,0.834817),(0.529989,0.042427),(0.032378,0.554288),(0.825440,0.638700),(0.527761,0.473716),(0.595954,0.597975),(0.257211,0.030677),(0.604911,0.816019),(0.849184,0.566589))	Expansion	family-sig	Mango-sig
OG0000547	((orsat_8:0.643687,(solyc_7:0.330559,((((mango_6:0.127715,(Cisin_3:0.00404486,longan_1:0.00379268)1.000000_3:0.114051)1.000000_3:0.0562163,(Thcac_2:0.171629,(capap_3:0.178589,artha_4:0.388785)1.000000_3:0.038192)1.000000_3:0.0127047)1.000000_3:0.0242109,(cilan_3:0.284077,prper_4:0.166151)1.000000_3:0.0248172)1.000000_3:0.0269348,vivin_3:0.157822)0.962000_3:0.0246716)1.000000_3:0.126701)0.000000_3…	0.013	((0.043701,0.789564),(0.028557,0.597491),(0.017811,0.776163),(0.518330,0.000053),(0.683556,0.554288),(0.519485,0.638700),(0.829757,0.317167),(0.595954,0.597975),(0.872711,0.288210),(0.604911,0.816019),(0.245647,0.474415))	Expansion	family-sig	Mango-sig
OG0000561	((orsat_4:0.643687,(solyc_1:0.330559,((((mango_12:0.127715,(Cisin_12:0.00404486,longan_2:0.00379268)1.000000_6:0.114051)1.000000_5:0.0562163,(Thcac_1:0.171629,(capap_0:0.178589,artha_0:0.388785)1.000000_1:0.038192)1.000000_2:0.0127047)1.000000_2:0.0242109,(cilan_0:0.284077,prper_13:0.166151)1.000000_2:0.0248172)1.000000_2:0.0269348,vivin_0:0.157822)0.962000_2:0.0246716)1.000000_2:0.126701)0.00000…	0	((0.148437,0.737431),(0.851887,0.568575),(0.000291,0.327677),(0.000000,0.000000),(0.000909,0.537241),(0.425047,0.150408),(0.278612,0.423041),(0.567431,0.568936),(0.166830,0.000000),(0.574130,0.036649),(0.117823,0.314065))	Expansion	family-sig	Mango-sig
OG0000562	((orsat_3:0.643687,(solyc_1:0.330559,((((mango_17:0.127715,(Cisin_8:0.00404486,longan_13:0.00379268)1.000000_10:0.114051)1.000000_8:0.0562163,(Thcac_0:0.171629,(capap_0:0.178589,artha_0:0.388785)1.000000_0:0.038192)1.000000_0:0.0127047)1.000000_1:0.0242109,(cilan_1:0.284077,prper_0:0.166151)1.000000_1:0.0248172)1.000000_1:0.0269348,vivin_2:0.157822)0.962000_1:0.0246716)1.000000_1:0.126701)0.00000…	0	((0.093750,0.650940),(0.781736,0.536232),(0.000084,0.177495),(0.000870,0.000043),(0.000000,0.028658),(0.500000,0.500000),(0.500000,0.500000),(0.535592,0.536434),(0.759318,0.265656),(0.539357,0.094636),(0.719924,0.314065))	Expansion	family-sig	Mango-sig
OG0000590	((orsat_0:0.643687,(solyc_0:0.330559,((((mango_0:0.127715,(Cisin_21:0.00404486,longan_21:0.00379268)1.000000_21:0.114051)1.000000_2:0.0562163,(Thcac_0:0.171629,(capap_0:0.178589,artha_0:0.388785)1.000000_0:0.038192)1.000000_0:0.0127047)1.000000_1:0.0242109,(cilan_0:0.284077,prper_2:0.166151)1.000000_1:0.0248172)1.000000_1:0.0269348,vivin_0:0.157822)0.962000_1:0.0246716)1.000000_1:0.126701)0.00000…	0	((0.750000,0.650940),(0.393823,0.536232),(0.024983,0.000000),(0.609269,0.603614),(0.039901,0.028658),(0.500000,0.500000),(0.500000,0.500000),(0.535592,0.536434),(0.365538,0.098265),(0.539357,0.256588),(0.719924,0.314065))	Decrease	family-sig	Mango-sig
OG0000591	((orsat_1:0.643687,(solyc_0:0.330559,((((mango_31:0.127715,(Cisin_1:0.00404486,longan_0:0.00379268)1.000000_1:0.114051)1.000000_3:0.0562163,(Thcac_10:0.171629,(capap_0:0.178589,artha_0:0.388785)1.000000_1:0.038192)1.000000_2:0.0127047)1.000000_2:0.0242109,(cilan_0:0.284077,prper_1:0.166151)1.000000_1:0.0248172)1.000000_1:0.0269348,vivin_0:0.157822)0.962000_1:0.0246716)1.000000_1:0.126701)0.000000…	0	((0.375000,0.650940),(0.393823,0.536232),(0.000000,0.045140),(0.506225,0.008752),(0.079920,0.537241),(0.000011,0.150408),(0.278612,0.423041),(0.018101,0.536434),(0.365538,0.684120),(0.539357,0.256588),(0.719924,0.314065))	Expansion	family-sig	Mango-sig
OG0000592	((orsat_0:0.643687,(solyc_3:0.330559,((((mango_1:0.127715,(Cisin_8:0.00404486,longan_9:0.00379268)1.000000_8:0.114051)1.000000_4:0.0562163,(Thcac_8:0.171629,(capap_2:0.178589,artha_0:0.388785)1.000000_3:0.038192)1.000000_4:0.0127047)1.000000_4:0.0242109,(cilan_1:0.284077,prper_8:0.166151)1.000000_4:0.0248172)1.000000_4:0.0269348,vivin_4:0.157822)0.962000_4:0.0246716)1.000000_4:0.126701)0.000000_2…	0	((0.625000,0.058424),(0.894966,0.623385),(0.016182,0.004737),(0.546684,0.023403),(0.720414,0.570375),(0.013827,0.262535),(0.527761,0.126860),(0.621546,0.623963),(0.132557,0.012775),(0.632209,0.845368),(0.117823,0.314065))	Decrease	family-sig	Mango-sig
OG0000593	((orsat_0:0.643687,(solyc_0:0.330559,((((mango_17:0.127715,(Cisin_1:0.00404486,longan_3:0.00379268)1.000000_3:0.114051)1.000000_5:0.0562163,(Thcac_4:0.171629,(capap_18:0.178589,artha_0:0.388785)1.000000_4:0.038192)1.000000_4:0.0127047)1.000000_4:0.0242109,(cilan_1:0.284077,prper_0:0.166151)1.000000_1:0.0248172)1.000000_1:0.0269348,vivin_0:0.157822)0.962000_1:0.0246716)1.000000_1:0.126701)0.000000…	0	((0.750000,0.650940),(0.393823,0.536232),(0.000000,0.184193),(0.000060,0.517217),(0.155959,0.570375),(0.853175,0.671321),(0.000000,0.046516),(0.000024,0.536434),(0.759318,0.265656),(0.539357,0.256588),(0.719924,0.314065))	Expansion	family-sig	Mango-sig
OG0000597	((orsat_0:0.643687,(solyc_0:0.330559,((((mango_0:0.127715,(Cisin_0:0.00404486,longan_7:0.00379268)1.000000_3:0.114051)1.000000_3:0.0562163,(Thcac_6:0.171629,(capap_22:0.178589,artha_1:0.388785)1.000000_5:0.038192)1.000000_4:0.0127047)1.000000_3:0.0242109,(cilan_2:0.284077,prper_6:0.166151)1.000000_3:0.0248172)1.000000_3:0.0269348,vivin_0:0.157822)0.962000_1:0.0246716)1.000000_1:0.126701)0.000000_…	0	((0.750000,0.650940),(0.393823,0.536232),(0.007426,0.776163),(0.000000,0.000000),(0.683556,0.029006),(0.121074,0.110294),(0.000000,0.113821),(0.595954,0.597975),(0.618270,0.030677),(0.000805,0.256588),(0.719924,0.314065))	Decrease	family-sig	Mango-sig
OG0000609	((orsat_0:0.643687,(solyc_2:0.330559,((((mango_14:0.127715,(Cisin_3:0.00404486,longan_6:0.00379268)1.000000_5:0.114051)1.000000_5:0.0562163,(Thcac_5:0.171629,(capap_2:0.178589,artha_0:0.388785)1.000000_3:0.038192)1.000000_3:0.0127047)1.000000_3:0.0242109,(cilan_4:0.284077,prper_2:0.166151)1.000000_3:0.0248172)1.000000_3:0.0269348,vivin_2:0.157822)0.962000_3:0.0246716)1.000000_3:0.126701)0.000000_…	0	((0.406250,0.789564),(0.877440,0.597491),(0.000009,0.834817),(0.000198,0.014639),(0.032378,0.554288),(0.082065,0.638700),(0.527761,0.126860),(0.595954,0.597975),(0.408013,0.512677),(0.604911,0.501790),(0.849184,0.849184))	Expansion	family-sig	Mango-sig
OG0000615	((orsat_5:0.643687,(solyc_3:0.330559,((((mango_8:0.127715,(Cisin_3:0.00404486,longan_1:0.00379268)1.000000_3:0.114051)1.000000_4:0.0562163,(Thcac_3:0.171629,(capap_3:0.178589,artha_3:0.388785)1.000000_4:0.038192)1.000000_4:0.0127047)1.000000_4:0.0242109,(cilan_4:0.284077,prper_4:0.166151)1.000000_4:0.0248172)1.000000_4:0.0269348,vivin_4:0.157822)0.962000_4:0.0246716)1.000000_4:0.126701)0.000000_4…	0.029	((0.371094,0.822779),(0.894966,0.623385),(0.006474,0.497938),(0.518330,0.000053),(0.720414,0.570375),(0.582140,0.671321),(0.589802,0.901494),(0.621546,0.623963),(0.669672,0.850209),(0.632209,0.845368),(0.345162,0.566589))	Expansion	family-sig	Mango-sig
OG0000633	((orsat_1:0.643687,(solyc_0:0.330559,((((mango_5:0.127715,(Cisin_0:0.00404486,longan_0:0.00379268)1.000000_0:0.114051)1.000000_2:0.0562163,(Thcac_2:0.171629,(capap_0:0.178589,artha_0:0.388785)1.000000_1:0.038192)1.000000_2:0.0127047)1.000000_2:0.0242109,(cilan_0:0.284077,prper_32:0.166151)1.000000_3:0.0248172)1.000000_2:0.0269348,vivin_0:0.157822)0.962000_2:0.0246716)1.000000_2:0.126701)0.000000_…	0	((0.875000,0.737431),(0.191735,0.568575),(0.006791,0.020190),(0.500000,0.500000),(0.636845,0.537241),(0.778128,0.150408),(0.278612,0.423041),(0.567431,0.037078),(0.045047,0.000000),(0.574130,0.036649),(0.807665,0.807665))	Expansion	family-sig	Mango-sig
OG0000639	((orsat_3:0.643687,(solyc_3:0.330559,((((mango_10:0.127715,(Cisin_4:0.00404486,longan_6:0.00379268)1.000000_5:0.114051)1.000000_5:0.0562163,(Thcac_2:0.171629,(capap_2:0.178589,artha_3:0.388785)1.000000_3:0.038192)1.000000_3:0.0127047)1.000000_3:0.0242109,(cilan_3:0.284077,prper_2:0.166151)1.000000_3:0.0248172)1.000000_3:0.0269348,vivin_3:0.157822)0.962000_3:0.0246716)1.000000_3:0.126701)0.000000_…	0.017	((0.546875,0.789564),(0.638798,0.597491),(0.005255,0.834817),(0.045127,0.014639),(0.032378,0.554288),(0.519485,0.638700),(0.527761,0.661732),(0.595954,0.597975),(0.872711,0.512677),(0.604911,0.816019),(0.245647,0.474415))	Expansion	family-sig	Mango-sig
OG0000658	((orsat_2:0.643687,(solyc_6:0.330559,((((mango_8:0.127715,(Cisin_2:0.00404486,longan_1:0.00379268)1.000000_2:0.114051)1.000000_3:0.0562163,(Thcac_3:0.171629,(capap_3:0.178589,artha_9:0.388785)1.000000_3:0.038192)1.000000_3:0.0127047)1.000000_3:0.0242109,(cilan_3:0.284077,prper_2:0.166151)1.000000_3:0.0248172)1.000000_3:0.0269348,vivin_2:0.157822)0.962000_3:0.0246716)1.000000_3:0.126701)0.000000_3…	0.009	((0.906250,0.789564),(0.101630,0.597491),(0.000713,0.431065),(0.512334,0.017368),(0.683556,0.554288),(0.825440,0.638700),(0.829757,0.008440),(0.595954,0.597975),(0.872711,0.512677),(0.604911,0.501790),(0.245647,0.474415))	Expansion	family-sig	Mango-sig
OG0000660	((orsat_0:0.643687,(solyc_2:0.330559,((((mango_10:0.127715,(Cisin_26:0.00404486,longan_3:0.00379268)1.000000_9:0.114051)1.000000_6:0.0562163,(Thcac_0:0.171629,(capap_0:0.178589,artha_0:0.388785)1.000000_0:0.038192)1.000000_0:0.0127047)1.000000_1:0.0242109,(cilan_0:0.284077,prper_1:0.166151)1.000000_1:0.0248172)1.000000_1:0.0269348,vivin_0:0.157822)0.962000_1:0.0246716)1.000000_1:0.126701)0.000000…	0	((0.750000,0.650940),(0.150118,0.536232),(0.018917,0.063405),(0.000000,0.000000),(0.000002,0.028658),(0.500000,0.500000),(0.500000,0.500000),(0.535592,0.536434),(0.365538,0.684120),(0.539357,0.256588),(0.719924,0.314065))	Expansion	family-sig	Mango-sig
OG0000665	((orsat_4:0.643687,(solyc_4:0.330559,((((mango_0:0.127715,(Cisin_6:0.00404486,longan_5:0.00379268)1.000000_5:0.114051)1.000000_3:0.0562163,(Thcac_6:0.171629,(capap_3:0.178589,artha_4:0.388785)1.000000_3:0.038192)1.000000_3:0.0127047)1.000000_3:0.0242109,(cilan_3:0.284077,prper_3:0.166151)1.000000_3:0.0248172)1.000000_3:0.0269348,vivin_4:0.157822)0.962000_3:0.0246716)1.000000_3:0.126701)0.000000_3…	0.016	((0.285156,0.789564),(0.443941,0.597491),(0.007426,0.096818),(0.015605,0.528201),(0.683556,0.554288),(0.032699,0.638700),(0.829757,0.317167),(0.595954,0.597975),(0.872711,0.821845),(0.604911,0.277725),(0.245647,0.062093))	Decrease	family-sig	Mango-sig
OG0000694	((orsat_0:0.643687,(solyc_5:0.330559,((((mango_8:0.127715,(Cisin_2:0.00404486,longan_2:0.00379268)1.000000_2:0.114051)1.000000_3:0.0562163,(Thcac_2:0.171629,(capap_1:0.178589,artha_4:0.388785)1.000000_3:0.038192)1.000000_3:0.0127047)1.000000_3:0.0242109,(cilan_2:0.284077,prper_2:0.166151)1.000000_3:0.0248172)1.000000_3:0.0269348,vivin_13:0.157822)0.962000_3:0.0246716)1.000000_3:0.126701)0.000000_…	0.001	((0.625000,0.161970),(0.169522,0.597491),(0.000713,0.431065),(0.512334,0.511579),(0.683556,0.554288),(0.519485,0.638700),(0.167201,0.317167),(0.595954,0.597975),(0.618270,0.512677),(0.604911,0.000001),(0.117823,0.314065))	Expansion	family-sig	Mango-sig
OG0000709	((orsat_3:0.643687,(solyc_1:0.330559,((((mango_8:0.127715,(Cisin_2:0.00404486,longan_7:0.00379268)1.000000_4:0.114051)1.000000_4:0.0562163,(Thcac_5:0.171629,(capap_2:0.178589,artha_1:0.388785)1.000000_3:0.038192)1.000000_3:0.0127047)1.000000_3:0.0242109,(cilan_1:0.284077,prper_6:0.166151)1.000000_3:0.0248172)1.000000_3:0.0269348,vivin_3:0.157822)0.962000_3:0.0246716)1.000000_3:0.126701)0.000000_3…	0	((0.546875,0.789564),(0.289785,0.597491),(0.006474,0.810913),(0.000120,0.000003),(0.118842,0.554288),(0.082065,0.638700),(0.527761,0.473716),(0.595954,0.597975),(0.257211,0.030677),(0.604911,0.816019),(0.245647,0.474415))	Expansion	family-sig	Mango-sig
OG0000737	((orsat_1:0.643687,(solyc_3:0.330559,((((mango_7:0.127715,(Cisin_5:0.00404486,longan_3:0.00379268)1.000000_4:0.114051)1.000000_4:0.0562163,(Thcac_4:0.171629,(capap_1:0.178589,artha_2:0.388785)1.000000_3:0.038192)1.000000_4:0.0127047)1.000000_4:0.0242109,(cilan_4:0.284077,prper_3:0.166151)1.000000_4:0.0248172)1.000000_4:0.0269348,vivin_6:0.157822)0.962000_4:0.0246716)1.000000_4:0.126701)0.000000_3…	0.023	((0.718750,0.235526),(0.894966,0.623385),(0.034459,0.810913),(0.012486,0.034203),(0.720414,0.570375),(0.853175,0.262535),(0.167201,0.883539),(0.621546,0.623963),(0.669672,0.575813),(0.632209,0.109505),(0.245647,0.474415))	Expansion	family-sig	Mango-sig
OG0000770	((orsat_1:0.643687,(solyc_1:0.330559,((((mango_31:0.127715,(Cisin_0:0.00404486,longan_1:0.00379268)1.000000_1:0.114051)1.000000_3:0.0562163,(Thcac_1:0.171629,(capap_0:0.178589,artha_0:0.388785)1.000000_1:0.038192)1.000000_1:0.0127047)1.000000_1:0.0242109,(cilan_1:0.284077,prper_1:0.166151)1.000000_1:0.0248172)1.000000_1:0.0269348,vivin_1:0.157822)0.962000_1:0.0246716)1.000000_1:0.126701)0.000000_…	0	((0.375000,0.650940),(0.781736,0.536232),(0.000000,0.045140),(0.009328,0.505840),(0.003205,0.519168),(0.688350,0.554441),(0.278612,0.423041),(0.535592,0.536434),(0.759318,0.684120),(0.539357,0.677520),(0.719924,0.719924))	Expansion	family-sig	Mango-sig
OG0000775	((orsat_2:0.643687,(solyc_7:0.330559,((((mango_8:0.127715,(Cisin_3:0.00404486,longan_1:0.00379268)1.000000_3:0.114051)1.000000_3:0.0562163,(Thcac_2:0.171629,(capap_3:0.178589,artha_1:0.388785)1.000000_3:0.038192)1.000000_3:0.0127047)1.000000_3:0.0242109,(cilan_3:0.284077,prper_3:0.166151)1.000000_3:0.0248172)1.000000_3:0.0269348,vivin_3:0.157822)0.962000_3:0.0246716)1.000000_3:0.126701)0.000000_3…	0.021	((0.906250,0.789564),(0.028557,0.597491),(0.000713,0.776163),(0.518330,0.000053),(0.683556,0.554288),(0.519485,0.638700),(0.829757,0.473716),(0.595954,0.597975),(0.872711,0.821845),(0.604911,0.816019),(0.849184,0.849184))	Expansion	family-sig	Mango-sig
OG0000789	((orsat_0:0.643687,(solyc_2:0.330559,((((mango_0:0.127715,(Cisin_10:0.00404486,longan_3:0.00379268)1.000000_4:0.114051)1.000000_2:0.0562163,(Thcac_3:0.171629,(capap_0:0.178589,artha_0:0.388785)1.000000_1:0.038192)1.000000_2:0.0127047)1.000000_2:0.0242109,(cilan_3:0.284077,prper_17:0.166151)1.000000_3:0.0248172)1.000000_2:0.0269348,vivin_1:0.157822)0.962000_2:0.0246716)1.000000_2:0.126701)0.000000…	0	((0.750000,0.080008),(0.558242,0.568575),(0.024983,0.049584),(0.000000,0.034203),(0.636845,0.537241),(0.206242,0.150408),(0.278612,0.423041),(0.567431,0.037078),(0.872711,0.000000),(0.574130,0.407018),(0.719924,0.314065))	Decrease	family-sig	Mango-sig
OG0000790	((orsat_0:0.643687,(solyc_0:0.330559,((((mango_0:0.127715,(Cisin_3:0.00404486,longan_3:0.00379268)1.000000_3:0.114051)1.000000_3:0.0562163,(Thcac_13:0.171629,(capap_3:0.178589,artha_0:0.388785)1.000000_3:0.038192)1.000000_3:0.0127047)1.000000_3:0.0242109,(cilan_0:0.284077,prper_17:0.166151)1.000000_3:0.0248172)1.000000_3:0.0269348,vivin_0:0.157822)0.962000_1:0.0246716)1.000000_1:0.126701)0.000000…	0	((0.750000,0.650940),(0.393823,0.536232),(0.007426,0.776163),(0.518330,0.517217),(0.683556,0.554288),(0.000002,0.638700),(0.829757,0.126860),(0.595954,0.597975),(0.045047,0.000000),(0.000805,0.256588),(0.719924,0.314065))	Decrease	family-sig	Mango-sig
OG0000815	((orsat_3:0.643687,(solyc_0:0.330559,((((mango_0:0.127715,(Cisin_2:0.00404486,longan_1:0.00379268)1.000000_2:0.114051)1.000000_2:0.0562163,(Thcac_5:0.171629,(capap_0:0.178589,artha_0:0.388785)1.000000_1:0.038192)1.000000_2:0.0127047)1.000000_2:0.0242109,(cilan_0:0.284077,prper_24:0.166151)1.000000_2:0.0248172)1.000000_2:0.0269348,vivin_1:0.157822)0.962000_2:0.0246716)1.000000_2:0.126701)0.000000_…	0	((0.250000,0.737431),(0.191735,0.568575),(0.024983,0.723281),(0.512334,0.017368),(0.636845,0.537241),(0.012732,0.150408),(0.278612,0.423041),(0.567431,0.568936),(0.166830,0.000000),(0.574130,0.407018),(0.807665,0.807665))	Decrease	family-sig	Mango-sig
OG0000829	((orsat_0:0.643687,(solyc_2:0.330559,((((mango_7:0.127715,(Cisin_3:0.00404486,longan_4:0.00379268)1.000000_4:0.114051)1.000000_4:0.0562163,(Thcac_1:0.171629,(capap_5:0.178589,artha_0:0.388785)1.000000_3:0.038192)1.000000_3:0.0127047)1.000000_3:0.0242109,(cilan_1:0.284077,prper_12:0.166151)1.000000_3:0.0248172)1.000000_3:0.0269348,vivin_1:0.157822)0.962000_2:0.0246716)1.000000_2:0.126701)0.000000_…	0.001	((0.625000,0.737431),(0.558242,0.568575),(0.034459,0.810913),(0.036398,0.522757),(0.118842,0.554288),(0.160345,0.638700),(0.086168,0.126860),(0.595954,0.597975),(0.257211,0.000008),(0.040107,0.407018),(0.807665,0.807665))	Expansion	family-sig	Mango-sig
OG0000846	((orsat_2:0.643687,(solyc_3:0.330559,((((mango_10:0.127715,(Cisin_6:0.00404486,longan_4:0.00379268)1.000000_5:0.114051)1.000000_5:0.0562163,(Thcac_5:0.171629,(capap_1:0.178589,artha_0:0.388785)1.000000_2:0.038192)1.000000_2:0.0127047)1.000000_2:0.0242109,(cilan_3:0.284077,prper_1:0.166151)1.000000_2:0.0248172)1.000000_2:0.0269348,vivin_1:0.157822)0.962000_2:0.0246716)1.000000_2:0.126701)0.000000_…	0.003	((0.406250,0.737431),(0.331003,0.568575),(0.005255,0.834817),(0.015605,0.042427),(0.000909,0.537241),(0.012732,0.600160),(0.433580,0.219800),(0.567431,0.568936),(0.298475,0.418077),(0.574130,0.407018),(0.807665,0.807665))	Expansion	family-sig	Mango-sig
OG0000857	((orsat_0:0.643687,(solyc_2:0.330559,((((mango_9:0.127715,(Cisin_6:0.00404486,longan_6:0.00379268)1.000000_6:0.114051)1.000000_5:0.0562163,(Thcac_5:0.171629,(capap_1:0.178589,artha_0:0.388785)1.000000_2:0.038192)1.000000_3:0.0127047)1.000000_3:0.0242109,(cilan_1:0.284077,prper_3:0.166151)1.000000_3:0.0248172)1.000000_3:0.0269348,vivin_5:0.157822)0.962000_3:0.0246716)1.000000_3:0.126701)0.000000_2…	0.023	((0.625000,0.161970),(0.877440,0.597491),(0.011720,0.327677),(0.535658,0.533550),(0.032378,0.554288),(0.082065,0.210450),(0.433580,0.219800),(0.595954,0.597975),(0.257211,0.821845),(0.604911,0.073873),(0.117823,0.314065))	Expansion	family-sig	Mango-sig
OG0000878	((orsat_0:0.643687,(solyc_0:0.330559,((((mango_36:0.127715,(Cisin_0:0.00404486,longan_0:0.00379268)1.000000_0:0.114051)1.000000_2:0.0562163,(Thcac_0:0.171629,(capap_0:0.178589,artha_0:0.388785)1.000000_0:0.038192)1.000000_0:0.0127047)1.000000_1:0.0242109,(cilan_0:0.284077,prper_0:0.166151)1.000000_1:0.0248172)1.000000_1:0.0269348,vivin_0:0.157822)0.962000_1:0.0246716)1.000000_1:0.126701)0.000000_…	0	((0.750000,0.650940),(0.393823,0.536232),(0.000000,0.020190),(0.500000,0.500000),(0.039901,0.028658),(0.500000,0.500000),(0.500000,0.500000),(0.535592,0.536434),(0.365538,0.265656),(0.539357,0.256588),(0.719924,0.719924))	Expansion	family-sig	Mango-sig
OG0000895	((orsat_5:0.643687,(solyc_5:0.330559,((((mango_7:0.127715,(Cisin_1:0.00404486,longan_3:0.00379268)1.000000_3:0.114051)1.000000_3:0.0562163,(Thcac_2:0.171629,(capap_3:0.178589,artha_4:0.388785)1.000000_3:0.038192)1.000000_3:0.0127047)1.000000_3:0.0242109,(cilan_2:0.284077,prper_1:0.166151)1.000000_3:0.0248172)1.000000_3:0.0269348,vivin_2:0.157822)0.962000_3:0.0246716)1.000000_3:0.126701)0.000000_3…	0.018	((0.185547,0.789564),(0.169522,0.597491),(0.003164,0.776163),(0.000060,0.517217),(0.683556,0.554288),(0.519485,0.638700),(0.829757,0.317167),(0.595954,0.597975),(0.618270,0.154866),(0.604911,0.501790),(0.849184,0.566589))	Expansion	family-sig	Mango-sig
OG0000914	((orsat_0:0.643687,(solyc_0:0.330559,((((mango_0:0.127715,(Cisin_0:0.00404486,longan_3:0.00379268)1.000000_2:0.114051)1.000000_2:0.0562163,(Thcac_2:0.171629,(capap_7:0.178589,artha_0:0.388785)1.000000_2:0.038192)1.000000_2:0.0127047)1.000000_2:0.0242109,(cilan_20:0.284077,prper_1:0.166151)1.000000_2:0.0248172)1.000000_2:0.0269348,vivin_4:0.157822)0.962000_2:0.0246716)1.000000_2:0.126701)0.000000_…	0	((0.750000,0.080008),(0.191735,0.568575),(0.024983,0.723281),(0.000020,0.005857),(0.636845,0.537241),(0.778128,0.600160),(0.000933,0.219800),(0.567431,0.568936),(0.000000,0.418077),(0.574130,0.081197),(0.719924,0.314065))	Decrease	family-sig	Mango-sig
OG0000916	((orsat_0:0.643687,(solyc_34:0.330559,((((mango_3:0.127715,(Cisin_0:0.00404486,longan_0:0.00379268)1.000000_0:0.114051)1.000000_1:0.0562163,(Thcac_0:0.171629,(capap_0:0.178589,artha_0:0.388785)1.000000_0:0.038192)1.000000_0:0.0127047)1.000000_1:0.0242109,(cilan_0:0.284077,prper_0:0.166151)1.000000_1:0.0248172)1.000000_1:0.0269348,vivin_0:0.157822)0.962000_1:0.0246716)1.000000_1:0.126701)0.000000_…	0	((0.750000,0.650940),(0.000000,0.536232),(0.013330,0.203118),(0.500000,0.500000),(0.577094,0.028658),(0.500000,0.500000),(0.500000,0.500000),(0.535592,0.536434),(0.365538,0.265656),(0.539357,0.256588),(0.719924,0.314065))	Expansion	family-sig	Mango-sig
OG0000957	((orsat_4:0.643687,(solyc_3:0.330559,((((mango_7:0.127715,(Cisin_3:0.00404486,longan_1:0.00379268)1.000000_3:0.114051)1.000000_3:0.0562163,(Thcac_2:0.171629,(capap_2:0.178589,artha_4:0.388785)1.000000_3:0.038192)1.000000_3:0.0127047)1.000000_3:0.0242109,(cilan_3:0.284077,prper_2:0.166151)1.000000_3:0.0248172)1.000000_3:0.0269348,vivin_3:0.157822)0.962000_3:0.0246716)1.000000_3:0.126701)0.000000_3…	0.037	((0.285156,0.789564),(0.638798,0.597491),(0.003164,0.776163),(0.518330,0.000053),(0.683556,0.554288),(0.519485,0.638700),(0.527761,0.317167),(0.595954,0.597975),(0.872711,0.512677),(0.604911,0.816019),(0.849184,0.566589))	Expansion	family-sig	Mango-sig
OG0000958	((orsat_1:0.643687,(solyc_1:0.330559,((((mango_10:0.127715,(Cisin_6:0.00404486,longan_3:0.00379268)1.000000_5:0.114051)1.000000_5:0.0562163,(Thcac_5:0.171629,(capap_0:0.178589,artha_0:0.388785)1.000000_2:0.038192)1.000000_3:0.0127047)1.000000_3:0.0242109,(cilan_0:0.284077,prper_4:0.166151)1.000000_3:0.0248172)1.000000_3:0.0269348,vivin_2:0.157822)0.962000_3:0.0246716)1.000000_3:0.126701)0.000000_…	0	((0.718750,0.789564),(0.289785,0.597491),(0.005255,0.834817),(0.015605,0.000174),(0.032378,0.554288),(0.082065,0.210450),(0.045364,0.219800),(0.595954,0.597975),(0.045047,0.288210),(0.604911,0.501790),(0.625352,0.872442))	Expansion	family-sig	Mango-sig
OG0000991	((orsat_0:0.643687,(solyc_0:0.330559,((((mango_34:0.127715,(Cisin_0:0.00404486,longan_0:0.00379268)1.000000_0:0.114051)1.000000_2:0.0562163,(Thcac_0:0.171629,(capap_0:0.178589,artha_0:0.388785)1.000000_0:0.038192)1.000000_0:0.0127047)1.000000_1:0.0242109,(cilan_0:0.284077,prper_0:0.166151)1.000000_1:0.0248172)1.000000_1:0.0269348,vivin_0:0.157822)0.962000_1:0.0246716)1.000000_1:0.126701)0.000000_…	0	((0.750000,0.650940),(0.393823,0.536232),(0.000000,0.020190),(0.500000,0.500000),(0.039901,0.028658),(0.500000,0.500000),(0.500000,0.500000),(0.535592,0.536434),(0.365538,0.265656),(0.539357,0.256588),(0.719924,0.719924))	Expansion	family-sig	Mango-sig
OG0001000	((orsat_2:0.643687,(solyc_4:0.330559,((((mango_7:0.127715,(Cisin_3:0.00404486,longan_1:0.00379268)1.000000_3:0.114051)1.000000_3:0.0562163,(Thcac_2:0.171629,(capap_2:0.178589,artha_4:0.388785)1.000000_3:0.038192)1.000000_3:0.0127047)1.000000_3:0.0242109,(cilan_2:0.284077,prper_3:0.166151)1.000000_3:0.0248172)1.000000_3:0.0269348,vivin_3:0.157822)0.962000_3:0.0246716)1.000000_3:0.126701)0.000000_3…	0.042	((0.906250,0.789564),(0.443941,0.597491),(0.003164,0.776163),(0.518330,0.000053),(0.683556,0.554288),(0.519485,0.638700),(0.527761,0.317167),(0.595954,0.597975),(0.618270,0.821845),(0.604911,0.816019),(0.849184,0.566589))	Expansion	family-sig	Mango-sig
OG0001015	((orsat_4:0.643687,(solyc_5:0.330559,((((mango_15:0.127715,(Cisin_0:0.00404486,longan_0:0.00379268)1.000000_0:0.114051)1.000000_2:0.0562163,(Thcac_0:0.171629,(capap_0:0.178589,artha_1:0.388785)1.000000_1:0.038192)1.000000_1:0.0127047)1.000000_2:0.0242109,(cilan_0:0.284077,prper_6:0.166151)1.000000_2:0.0248172)1.000000_2:0.0269348,vivin_0:0.157822)0.962000_2:0.0246716)1.000000_2:0.126701)0.000000_…	0	((0.148437,0.737431),(0.039941,0.568575),(0.000000,0.020190),(0.500000,0.500000),(0.636845,0.055869),(0.271446,0.554441),(0.278612,0.805660),(0.567431,0.568936),(0.166830,0.002982),(0.574130,0.036649),(0.566589,0.345162))	Expansion	family-sig	Mango-sig
OG0001051	((orsat_3:0.643687,(solyc_0:0.330559,((((mango_0:0.127715,(Cisin_4:0.00404486,longan_4:0.00379268)1.000000_4:0.114051)1.000000_2:0.0562163,(Thcac_2:0.171629,(capap_17:0.178589,artha_2:0.388785)1.000000_3:0.038192)1.000000_2:0.0127047)1.000000_2:0.0242109,(cilan_1:0.284077,prper_2:0.166151)1.000000_2:0.0248172)1.000000_2:0.0269348,vivin_0:0.157822)0.962000_1:0.0246716)1.000000_1:0.126701)0.000000_…	0	((0.093750,0.650940),(0.393823,0.536232),(0.024983,0.049584),(0.524214,0.522757),(0.636845,0.537241),(0.778128,0.055863),(0.000000,0.883539),(0.567431,0.568936),(0.530635,0.773846),(0.020050,0.256588),(0.719924,0.314065))	Decrease	family-sig	Mango-sig
OG0001053	((orsat_0:0.643687,(solyc_5:0.330559,((((mango_23:0.127715,(Cisin_2:0.00404486,longan_1:0.00379268)1.000000_2:0.114051)1.000000_3:0.0562163,(Thcac_0:0.171629,(capap_2:0.178589,artha_0:0.388785)1.000000_1:0.038192)1.000000_1:0.0127047)1.000000_1:0.0242109,(cilan_2:0.284077,prper_0:0.166151)1.000000_1:0.0248172)1.000000_1:0.0269348,vivin_0:0.157822)0.962000_1:0.0246716)1.000000_1:0.126701)0.000000_…	0	((0.750000,0.650940),(0.005864,0.536232),(0.000000,0.431065),(0.512334,0.017368),(0.003205,0.519168),(0.271446,0.554441),(0.103472,0.423041),(0.535592,0.536434),(0.138744,0.265656),(0.539357,0.256588),(0.719924,0.314065))	Expansion	family-sig	Mango-sig
OG0001079	((orsat_1:0.643687,(solyc_5:0.330559,((((mango_6:0.127715,(Cisin_2:0.00404486,longan_4:0.00379268)1.000000_3:0.114051)1.000000_3:0.0562163,(Thcac_3:0.171629,(capap_2:0.178589,artha_4:0.388785)1.000000_3:0.038192)1.000000_3:0.0127047)1.000000_3:0.0242109,(cilan_2:0.284077,prper_2:0.166151)1.000000_3:0.0248172)1.000000_3:0.0269348,vivin_2:0.157822)0.962000_3:0.0246716)1.000000_3:0.126701)0.000000_2…	0.049	((0.875000,0.161970),(0.169522,0.597491),(0.017811,0.776163),(0.027524,0.008786),(0.683556,0.554288),(0.825440,0.638700),(0.527761,0.317167),(0.595954,0.597975),(0.618270,0.512677),(0.604911,0.501790),(0.807665,0.474415))	Expansion	family-sig	Mango-sig
OG0001091	((orsat_1:0.643687,(solyc_1:0.330559,((((mango_10:0.127715,(Cisin_5:0.00404486,longan_2:0.00379268)1.000000_4:0.114051)1.000000_4:0.0562163,(Thcac_1:0.171629,(capap_9:0.178589,artha_0:0.388785)1.000000_2:0.038192)1.000000_2:0.0127047)1.000000_2:0.0242109,(cilan_0:0.284077,prper_1:0.166151)1.000000_1:0.0248172)1.000000_1:0.0269348,vivin_1:0.157822)0.962000_1:0.0246716)1.000000_1:0.126701)0.000000_…	0	((0.375000,0.650940),(0.781736,0.536232),(0.000349,0.810913),(0.012486,0.000105),(0.015063,0.537241),(0.425047,0.600160),(0.000057,0.219800),(0.018101,0.536434),(0.365538,0.684120),(0.539357,0.677520),(0.474415,0.245647))	Expansion	family-sig	Mango-sig
OG0001111	((orsat_3:0.643687,(solyc_4:0.330559,((((mango_7:0.127715,(Cisin_3:0.00404486,longan_1:0.00379268)1.000000_3:0.114051)1.000000_3:0.0562163,(Thcac_2:0.171629,(capap_2:0.178589,artha_3:0.388785)1.000000_3:0.038192)1.000000_3:0.0127047)1.000000_3:0.0242109,(cilan_2:0.284077,prper_2:0.166151)1.000000_3:0.0248172)1.000000_3:0.0269348,vivin_4:0.157822)0.962000_3:0.0246716)1.000000_3:0.126701)0.000000_3…	0.021	((0.546875,0.789564),(0.443941,0.597491),(0.003164,0.776163),(0.518330,0.000053),(0.683556,0.554288),(0.519485,0.638700),(0.527761,0.661732),(0.595954,0.597975),(0.618270,0.512677),(0.604911,0.277725),(0.245647,0.474415))	Expansion	family-sig	Mango-sig
OG0001136	((orsat_0:0.643687,(solyc_1:0.330559,((((mango_7:0.127715,(Cisin_6:0.00404486,longan_1:0.00379268)1.000000_3:0.114051)1.000000_3:0.0562163,(Thcac_0:0.171629,(capap_0:0.178589,artha_1:0.388785)1.000000_1:0.038192)1.000000_1:0.0127047)1.000000_1:0.0242109,(cilan_18:0.284077,prper_0:0.166151)1.000000_1:0.0248172)1.000000_1:0.0269348,vivin_0:0.157822)0.962000_1:0.0246716)1.000000_1:0.126701)0.000000_…	0	((0.750000,0.650940),(0.781736,0.536232),(0.003164,0.776163),(0.000001,0.000053),(0.003205,0.519168),(0.271446,0.554441),(0.278612,0.805660),(0.535592,0.536434),(0.000000,0.265656),(0.539357,0.256588),(0.719924,0.314065))	Expansion	family-sig	Mango-sig
OG0001140	((orsat_1:0.643687,(solyc_4:0.330559,((((mango_6:0.127715,(Cisin_2:0.00404486,longan_3:0.00379268)1.000000_3:0.114051)1.000000_3:0.0562163,(Thcac_3:0.171629,(capap_3:0.178589,artha_1:0.388785)1.000000_3:0.038192)1.000000_3:0.0127047)1.000000_3:0.0242109,(cilan_1:0.284077,prper_7:0.166151)1.000000_3:0.0248172)1.000000_3:0.0269348,vivin_3:0.157822)0.962000_3:0.0246716)1.000000_3:0.126701)0.000000_2…	0.03	((0.875000,0.161970),(0.443941,0.597491),(0.017811,0.776163),(0.027524,0.517217),(0.683556,0.554288),(0.825440,0.638700),(0.829757,0.473716),(0.595954,0.597975),(0.257211,0.006428),(0.604911,0.816019),(0.117823,0.314065))	Expansion	family-sig	Mango-sig
OG0001142	((orsat_0:0.643687,(solyc_0:0.330559,((((mango_14:0.127715,(Cisin_3:0.00404486,longan_1:0.00379268)1.000000_3:0.114051)1.000000_4:0.0562163,(Thcac_3:0.171629,(capap_4:0.178589,artha_2:0.388785)1.000000_3:0.038192)1.000000_3:0.0127047)1.000000_3:0.0242109,(cilan_0:0.284077,prper_3:0.166151)1.000000_3:0.0248172)1.000000_3:0.0269348,vivin_4:0.157822)0.962000_3:0.0246716)1.000000_2:0.126701)0.000000_…	0	((0.750000,0.080008),(0.191735,0.036869),(0.000001,0.497938),(0.518330,0.000053),(0.118842,0.554288),(0.825440,0.638700),(0.303283,0.883539),(0.595954,0.597975),(0.045047,0.821845),(0.604911,0.277725),(0.719924,0.314065))	Expansion	family-sig	Mango-sig
OG0001158	((orsat_1:0.643687,(solyc_5:0.330559,((((mango_7:0.127715,(Cisin_2:0.00404486,longan_4:0.00379268)1.000000_3:0.114051)1.000000_3:0.0562163,(Thcac_2:0.171629,(capap_2:0.178589,artha_3:0.388785)1.000000_2:0.038192)1.000000_2:0.0127047)1.000000_2:0.0242109,(cilan_2:0.284077,prper_2:0.166151)1.000000_2:0.0248172)1.000000_2:0.0269348,vivin_2:0.157822)0.962000_2:0.0246716)1.000000_2:0.126701)0.000000_2…	0.032	((0.875000,0.737431),(0.039941,0.568575),(0.003164,0.776163),(0.027524,0.008786),(0.079920,0.537241),(0.778128,0.600160),(0.783336,0.368339),(0.567431,0.568936),(0.839013,0.773846),(0.574130,0.767007),(0.807665,0.474415))	Expansion	family-sig	Mango-sig
OG0001164	((orsat_1:0.643687,(solyc_4:0.330559,((((mango_8:0.127715,(Cisin_4:0.00404486,longan_0:0.00379268)1.000000_3:0.114051)1.000000_3:0.0562163,(Thcac_3:0.171629,(capap_1:0.178589,artha_2:0.388785)1.000000_3:0.038192)1.000000_3:0.0127047)1.000000_3:0.0242109,(cilan_4:0.284077,prper_1:0.166151)1.000000_3:0.0248172)1.000000_3:0.0269348,vivin_3:0.157822)0.962000_3:0.0246716)1.000000_3:0.126701)0.000000_3…	0	((0.718750,0.789564),(0.443941,0.597491),(0.000713,0.776163),(0.009366,0.000000),(0.683556,0.554288),(0.825440,0.638700),(0.167201,0.883539),(0.595954,0.597975),(0.408013,0.154866),(0.604911,0.816019),(0.849184,0.566589))	Expansion	family-sig	Mango-sig
OG0001216	((orsat_0:0.643687,(solyc_0:0.330559,((((mango_9:0.127715,(Cisin_7:0.00404486,longan_2:0.00379268)1.000000_4:0.114051)1.000000_4:0.0562163,(Thcac_2:0.171629,(capap_2:0.178589,artha_0:0.388785)1.000000_2:0.038192)1.000000_2:0.0127047)1.000000_2:0.0242109,(cilan_6:0.284077,prper_5:0.166151)1.000000_3:0.0248172)1.000000_2:0.0269348,vivin_0:0.157822)0.962000_1:0.0246716)1.000000_1:0.126701)0.000000_1…	0	((0.750000,0.650940),(0.393823,0.536232),(0.002202,0.810913),(0.000003,0.000105),(0.015063,0.537241),(0.778128,0.600160),(0.783336,0.219800),(0.567431,0.037078),(0.080271,0.078822),(0.020050,0.256588),(0.719924,0.314065))	Expansion	family-sig	Mango-sig
OG0001261	((orsat_2:0.643687,(solyc_2:0.330559,((((mango_0:0.127715,(Cisin_6:0.00404486,longan_1:0.00379268)1.000000_2:0.114051)1.000000_2:0.0562163,(Thcac_2:0.171629,(capap_1:0.178589,artha_8:0.388785)1.000000_2:0.038192)1.000000_2:0.0127047)1.000000_2:0.0242109,(cilan_1:0.284077,prper_1:0.166151)1.000000_2:0.0248172)1.000000_2:0.0269348,vivin_3:0.157822)0.962000_2:0.0246716)1.000000_2:0.126701)0.000000_2…	0	((0.406250,0.737431),(0.558242,0.568575),(0.024983,0.723281),(0.000000,0.017368),(0.636845,0.537241),(0.778128,0.600160),(0.433580,0.004093),(0.567431,0.568936),(0.530635,0.418077),(0.574130,0.193190),(0.267806,0.418842))	Decrease	family-sig	Mango-sig
OG0001302	((orsat_8:0.643687,(solyc_0:0.330559,((((mango_0:0.127715,(Cisin_2:0.00404486,longan_4:0.00379268)1.000000_2:0.114051)1.000000_2:0.0562163,(Thcac_2:0.171629,(capap_3:0.178589,artha_2:0.388785)1.000000_2:0.038192)1.000000_2:0.0127047)1.000000_2:0.0242109,(cilan_2:0.284077,prper_6:0.166151)1.000000_2:0.0248172)1.000000_2:0.0269348,vivin_3:0.157822)0.962000_2:0.0246716)1.000000_2:0.126701)0.000000_2…	0.002	((0.015137,0.737431),(0.191735,0.568575),(0.024983,0.723281),(0.512334,0.000085),(0.636845,0.537241),(0.778128,0.600160),(0.212652,0.576629),(0.567431,0.568936),(0.839013,0.002982),(0.574130,0.193190),(0.117823,0.314065))	Decrease	family-sig	Mango-sig
OG0001309	((orsat_0:0.643687,(solyc_4:0.330559,((((mango_26:0.127715,(Cisin_0:0.00404486,longan_0:0.00379268)1.000000_0:0.114051)1.000000_2:0.0562163,(Thcac_1:0.171629,(capap_1:0.178589,artha_0:0.388785)1.000000_1:0.038192)1.000000_1:0.0127047)1.000000_1:0.0242109,(cilan_0:0.284077,prper_0:0.166151)1.000000_1:0.0248172)1.000000_1:0.0269348,vivin_0:0.157822)0.962000_1:0.0246716)1.000000_1:0.126701)0.000000_…	0	((0.750000,0.650940),(0.017282,0.536232),(0.000000,0.020190),(0.500000,0.500000),(0.039901,0.519168),(0.688350,0.554441),(0.693603,0.423041),(0.535592,0.536434),(0.365538,0.265656),(0.539357,0.256588),(0.719924,0.314065))	Expansion	family-sig	Mango-sig
OG0001312	((orsat_2:0.643687,(solyc_2:0.330559,((((mango_6:0.127715,(Cisin_2:0.00404486,longan_5:0.00379268)1.000000_3:0.114051)1.000000_3:0.0562163,(Thcac_3:0.171629,(capap_1:0.178589,artha_1:0.388785)1.000000_2:0.038192)1.000000_2:0.0127047)1.000000_2:0.0242109,(cilan_1:0.284077,prper_2:0.166151)1.000000_2:0.0248172)1.000000_2:0.0269348,vivin_4:0.157822)0.962000_2:0.0246716)1.000000_2:0.126701)0.000000_2…	0.015	((0.406250,0.737431),(0.558242,0.568575),(0.017811,0.776163),(0.027524,0.000203),(0.079920,0.537241),(0.206242,0.600160),(0.433580,0.853639),(0.567431,0.568936),(0.530635,0.773846),(0.574130,0.081197),(0.807665,0.807665))	Expansion	family-sig	Mango-sig
OG0001409	((orsat_1:0.643687,(solyc_1:0.330559,((((mango_17:0.127715,(Cisin_1:0.00404486,longan_1:0.00379268)1.000000_1:0.114051)1.000000_3:0.0562163,(Thcac_1:0.171629,(capap_2:0.178589,artha_1:0.388785)1.000000_2:0.038192)1.000000_2:0.0127047)1.000000_2:0.0242109,(cilan_1:0.284077,prper_2:0.166151)1.000000_2:0.0248172)1.000000_2:0.0269348,vivin_1:0.157822)0.962000_2:0.0246716)1.000000_2:0.126701)0.000000_…	0.001	((0.875000,0.737431),(0.851887,0.568575),(0.000000,0.045140),(0.506225,0.505840),(0.079920,0.537241),(0.425047,0.600160),(0.783336,0.853639),(0.567431,0.568936),(0.530635,0.773846),(0.574130,0.407018),(0.807665,0.474415))	Expansion	family-sig	Mango-sig
OG0001411	((orsat_2:0.643687,(solyc_1:0.330559,((((mango_11:0.127715,(Cisin_1:0.00404486,longan_0:0.00379268)1.000000_1:0.114051)1.000000_2:0.0562163,(Thcac_1:0.171629,(capap_1:0.178589,artha_1:0.388785)1.000000_2:0.038192)1.000000_2:0.0127047)1.000000_2:0.0242109,(cilan_1:0.284077,prper_9:0.166151)1.000000_2:0.0248172)1.000000_2:0.0269348,vivin_1:0.157822)0.962000_2:0.0246716)1.000000_2:0.126701)0.000000_…	0	((0.406250,0.737431),(0.851887,0.568575),(0.000000,0.337946),(0.506225,0.008752),(0.636845,0.537241),(0.425047,0.600160),(0.433580,0.853639),(0.567431,0.568936),(0.530635,0.000040),(0.574130,0.407018),(0.807665,0.474415))	Expansion	family-sig	Mango-sig
OG0001421	((orsat_2:0.643687,(solyc_5:0.330559,((((mango_0:0.127715,(Cisin_2:0.00404486,longan_4:0.00379268)1.000000_2:0.114051)1.000000_2:0.0562163,(Thcac_2:0.171629,(capap_2:0.178589,artha_3:0.388785)1.000000_2:0.038192)1.000000_2:0.0127047)1.000000_2:0.0242109,(cilan_2:0.284077,prper_5:0.166151)1.000000_2:0.0248172)1.000000_2:0.0269348,vivin_1:0.157822)0.962000_2:0.0246716)1.000000_2:0.126701)0.000000_2…	0.025	((0.406250,0.737431),(0.039941,0.568575),(0.024983,0.723281),(0.512334,0.000085),(0.636845,0.537241),(0.778128,0.600160),(0.783336,0.368339),(0.567431,0.568936),(0.839013,0.011920),(0.574130,0.407018),(0.807665,0.807665))	Decrease	family-sig	Mango-sig
OG0001496	((orsat_0:0.643687,(solyc_0:0.330559,((((mango_22:0.127715,(Cisin_1:0.00404486,longan_0:0.00379268)1.000000_1:0.114051)1.000000_2:0.0562163,(Thcac_0:0.171629,(capap_1:0.178589,artha_2:0.388785)1.000000_1:0.038192)1.000000_1:0.0127047)1.000000_1:0.0242109,(cilan_1:0.284077,prper_1:0.166151)1.000000_1:0.0248172)1.000000_1:0.0269348,vivin_2:0.157822)0.962000_1:0.0246716)1.000000_1:0.126701)0.000000_…	0	((0.750000,0.650940),(0.393823,0.536232),(0.000000,0.337946),(0.506225,0.008752),(0.039901,0.519168),(0.271446,0.554441),(0.693603,0.161582),(0.535592,0.536434),(0.759318,0.684120),(0.539357,0.094636),(0.719924,0.314065))	Expansion	family-sig	Mango-sig
OG0001498	((orsat_0:0.643687,(solyc_0:0.330559,((((mango_17:0.127715,(Cisin_6:0.00404486,longan_3:0.00379268)1.000000_5:0.114051)1.000000_5:0.0562163,(Thcac_3:0.171629,(capap_1:0.178589,artha_0:0.388785)1.000000_2:0.038192)1.000000_2:0.0127047)1.000000_2:0.0242109,(cilan_0:0.284077,prper_0:0.166151)1.000000_1:0.0248172)1.000000_1:0.0269348,vivin_0:0.157822)0.962000_1:0.0246716)1.000000_1:0.126701)0.000000_…	0	((0.750000,0.650940),(0.393823,0.536232),(0.000000,0.834817),(0.015605,0.000174),(0.000909,0.537241),(0.206242,0.600160),(0.433580,0.219800),(0.018101,0.536434),(0.365538,0.265656),(0.539357,0.256588),(0.719924,0.314065))	Expansion	family-sig	Mango-sig
OG0001502	((orsat_0:0.643687,(solyc_0:0.330559,((((mango_29:0.127715,(Cisin_1:0.00404486,longan_0:0.00379268)1.000000_1:0.114051)1.000000_3:0.0562163,(Thcac_0:0.171629,(capap_0:0.178589,artha_0:0.388785)1.000000_0:0.038192)1.000000_0:0.0127047)1.000000_1:0.0242109,(cilan_0:0.284077,prper_0:0.166151)1.000000_1:0.0248172)1.000000_1:0.0269348,vivin_0:0.157822)0.962000_1:0.0246716)1.000000_1:0.126701)0.000000_…	0	((0.750000,0.650940),(0.393823,0.536232),(0.000000,0.045140),(0.506225,0.008752),(0.003205,0.028658),(0.500000,0.500000),(0.500000,0.500000),(0.535592,0.536434),(0.365538,0.265656),(0.539357,0.256588),(0.719924,0.314065))	Expansion	family-sig	Mango-sig
OG0001503	((orsat_0:0.643687,(solyc_3:0.330559,((((mango_6:0.127715,(Cisin_2:0.00404486,longan_2:0.00379268)1.000000_2:0.114051)1.000000_3:0.0562163,(Thcac_1:0.171629,(capap_7:0.178589,artha_0:0.388785)1.000000_3:0.038192)1.000000_3:0.0127047)1.000000_3:0.0242109,(cilan_2:0.284077,prper_3:0.166151)1.000000_3:0.0248172)1.000000_3:0.0269348,vivin_4:0.157822)0.962000_3:0.0246716)1.000000_3:0.126701)0.000000_2…	0.031	((0.625000,0.161970),(0.638798,0.597491),(0.017811,0.431065),(0.512334,0.511579),(0.683556,0.554288),(0.160345,0.638700),(0.007711,0.126860),(0.595954,0.597975),(0.618270,0.821845),(0.604911,0.277725),(0.117823,0.314065))	Expansion	family-sig	Mango-sig
OG0001505	((orsat_0:0.643687,(solyc_0:0.330559,((((mango_28:0.127715,(Cisin_0:0.00404486,longan_0:0.00379268)1.000000_0:0.114051)1.000000_2:0.0562163,(Thcac_1:0.171629,(capap_1:0.178589,artha_0:0.388785)1.000000_1:0.038192)1.000000_1:0.0127047)1.000000_1:0.0242109,(cilan_0:0.284077,prper_0:0.166151)1.000000_1:0.0248172)1.000000_1:0.0269348,vivin_0:0.157822)0.962000_1:0.0246716)1.000000_1:0.126701)0.000000_…	0	((0.750000,0.650940),(0.393823,0.536232),(0.000000,0.020190),(0.500000,0.500000),(0.039901,0.519168),(0.688350,0.554441),(0.693603,0.423041),(0.535592,0.536434),(0.365538,0.265656),(0.539357,0.256588),(0.719924,0.314065))	Expansion	family-sig	Mango-sig
OG0001555	((orsat_1:0.643687,(solyc_6:0.330559,((((mango_9:0.127715,(Cisin_2:0.00404486,longan_1:0.00379268)1.000000_2:0.114051)1.000000_3:0.0562163,(Thcac_1:0.171629,(capap_1:0.178589,artha_3:0.388785)1.000000_2:0.038192)1.000000_2:0.0127047)1.000000_2:0.0242109,(cilan_1:0.284077,prper_1:0.166151)1.000000_2:0.0248172)1.000000_2:0.0269348,vivin_2:0.157822)0.962000_2:0.0246716)1.000000_2:0.126701)0.000000_2…	0.007	((0.875000,0.737431),(0.016112,0.568575),(0.000154,0.431065),(0.512334,0.017368),(0.079920,0.537241),(0.425047,0.600160),(0.433580,0.368339),(0.567431,0.568936),(0.530635,0.418077),(0.574130,0.767007),(0.807665,0.474415))	Expansion	family-sig	Mango-sig
OG0001629	((orsat_0:0.643687,(solyc_0:0.330559,((((mango_9:0.127715,(Cisin_16:0.00404486,longan_3:0.00379268)1.000000_7:0.114051)1.000000_5:0.0562163,(Thcac_1:0.171629,(capap_0:0.178589,artha_0:0.388785)1.000000_1:0.038192)1.000000_1:0.0127047)1.000000_1:0.0242109,(cilan_0:0.284077,prper_0:0.166151)1.000000_1:0.0248172)1.000000_1:0.0269348,vivin_0:0.157822)0.962000_1:0.0246716)1.000000_1:0.126701)0.000000_…	0	((0.750000,0.650940),(0.393823,0.536232),(0.011720,0.098393),(0.000000,0.000000),(0.000021,0.519168),(0.688350,0.554441),(0.278612,0.423041),(0.535592,0.536434),(0.365538,0.265656),(0.539357,0.256588),(0.719924,0.314065))	Expansion	family-sig	Mango-sig
OG0001634	((orsat_1:0.643687,(solyc_2:0.330559,((((mango_6:0.127715,(Cisin_1:0.00404486,longan_3:0.00379268)1.000000_2:0.114051)1.000000_2:0.0562163,(Thcac_1:0.171629,(capap_2:0.178589,artha_4:0.388785)1.000000_2:0.038192)1.000000_2:0.0127047)1.000000_2:0.0242109,(cilan_2:0.284077,prper_1:0.166151)1.000000_2:0.0248172)1.000000_2:0.0269348,vivin_3:0.157822)0.962000_2:0.0246716)1.000000_2:0.126701)0.000000_2…	0.043	((0.875000,0.737431),(0.558242,0.568575),(0.001379,0.723281),(0.018502,0.005857),(0.636845,0.537241),(0.425047,0.600160),(0.783336,0.108956),(0.567431,0.568936),(0.839013,0.418077),(0.574130,0.193190),(0.807665,0.807665))	Expansion	family-sig	Mango-sig
OG0001780	((orsat_0:0.643687,(solyc_1:0.330559,((((mango_0:0.127715,(Cisin_1:0.00404486,longan_13:0.00379268)1.000000_4:0.114051)1.000000_2:0.0562163,(Thcac_4:0.171629,(capap_1:0.178589,artha_1:0.388785)1.000000_2:0.038192)1.000000_2:0.0127047)1.000000_2:0.0242109,(cilan_2:0.284077,prper_1:0.166151)1.000000_2:0.0248172)1.000000_2:0.0269348,vivin_3:0.157822)0.962000_2:0.0246716)1.000000_2:0.126701)0.000000_…	0	((0.750000,0.080008),(0.851887,0.568575),(0.024983,0.049584),(0.000001,0.000000),(0.636845,0.537241),(0.091598,0.600160),(0.433580,0.853639),(0.567431,0.568936),(0.839013,0.418077),(0.574130,0.193190),(0.719924,0.719924))	Decrease	family-sig	Mango-sig
OG0001783	((orsat_7:0.643687,(solyc_1:0.330559,((((mango_0:0.127715,(Cisin_5:0.00404486,longan_0:0.00379268)1.000000_2:0.114051)1.000000_2:0.0562163,(Thcac_2:0.171629,(capap_2:0.178589,artha_0:0.388785)1.000000_2:0.038192)1.000000_2:0.0127047)1.000000_2:0.0242109,(cilan_0:0.284077,prper_11:0.166151)1.000000_2:0.0248172)1.000000_2:0.0269348,vivin_0:0.157822)0.962000_2:0.0246716)1.000000_2:0.126701)0.000000_…	0	((0.027344,0.737431),(0.851887,0.568575),(0.024983,0.723281),(0.000000,0.000018),(0.636845,0.537241),(0.778128,0.600160),(0.783336,0.219800),(0.567431,0.568936),(0.166830,0.000002),(0.574130,0.036649),(0.117823,0.314065))	Decrease	family-sig	Mango-sig
OG0001787	((orsat_0:0.643687,(solyc_1:0.330559,((((mango_0:0.127715,(Cisin_12:0.00404486,longan_3:0.00379268)1.000000_4:0.114051)1.000000_2:0.0562163,(Thcac_0:0.171629,(capap_2:0.178589,artha_0:0.388785)1.000000_2:0.038192)1.000000_2:0.0127047)1.000000_2:0.0242109,(cilan_2:0.284077,prper_6:0.166151)1.000000_2:0.0248172)1.000000_2:0.0269348,vivin_2:0.157822)0.962000_2:0.0246716)1.000000_2:0.126701)0.000000_…	0	((0.750000,0.080008),(0.851887,0.568575),(0.024983,0.049584),(0.000000,0.034203),(0.636845,0.537241),(0.042394,0.600160),(0.783336,0.219800),(0.567431,0.568936),(0.839013,0.002982),(0.574130,0.767007),(0.719924,0.314065))	Decrease	family-sig	Mango-sig
OG0001798	((orsat_0:0.643687,(solyc_0:0.330559,((((mango_6:0.127715,(Cisin_0:0.00404486,longan_2:0.00379268)1.000000_2:0.114051)1.000000_2:0.0562163,(Thcac_0:0.171629,(capap_20:0.178589,artha_0:0.388785)1.000000_3:0.038192)1.000000_2:0.0127047)1.000000_2:0.0242109,(cilan_0:0.284077,prper_0:0.166151)1.000000_1:0.0248172)1.000000_1:0.0269348,vivin_0:0.157822)0.962000_1:0.0246716)1.000000_1:0.126701)0.000000_…	0	((0.750000,0.650940),(0.393823,0.536232),(0.001379,0.723281),(0.000020,0.511579),(0.636845,0.537241),(0.042394,0.055863),(0.000000,0.126860),(0.018101,0.536434),(0.365538,0.265656),(0.539357,0.256588),(0.719924,0.314065))	Expansion	family-sig	Mango-sig
OG0001885	((orsat_2:0.643687,(solyc_2:0.330559,((((mango_6:0.127715,(Cisin_1:0.00404486,longan_3:0.00379268)1.000000_2:0.114051)1.000000_2:0.0562163,(Thcac_2:0.171629,(capap_5:0.178589,artha_0:0.388785)1.000000_2:0.038192)1.000000_2:0.0127047)1.000000_2:0.0242109,(cilan_2:0.284077,prper_1:0.166151)1.000000_2:0.0248172)1.000000_2:0.0269348,vivin_2:0.157822)0.962000_2:0.0246716)1.000000_2:0.126701)0.000000_2…	0.015	((0.406250,0.737431),(0.558242,0.568575),(0.001379,0.723281),(0.018502,0.005857),(0.636845,0.537241),(0.778128,0.600160),(0.013788,0.219800),(0.567431,0.568936),(0.839013,0.418077),(0.574130,0.767007),(0.807665,0.474415))	Expansion	family-sig	Mango-sig
OG0001974	((orsat_0:0.643687,(solyc_0:0.330559,((((mango_25:0.127715,(Cisin_1:0.00404486,longan_0:0.00379268)1.000000_1:0.114051)1.000000_2:0.0562163,(Thcac_0:0.171629,(capap_1:0.178589,artha_0:0.388785)1.000000_1:0.038192)1.000000_1:0.0127047)1.000000_1:0.0242109,(cilan_0:0.284077,prper_0:0.166151)1.000000_1:0.0248172)1.000000_1:0.0269348,vivin_0:0.157822)0.962000_1:0.0246716)1.000000_1:0.126701)0.000000_…	0	((0.750000,0.650940),(0.393823,0.536232),(0.000000,0.337946),(0.506225,0.008752),(0.039901,0.519168),(0.271446,0.554441),(0.693603,0.423041),(0.535592,0.536434),(0.365538,0.265656),(0.539357,0.256588),(0.719924,0.314065))	Expansion	family-sig	Mango-sig
OG0001977	((orsat_0:0.643687,(solyc_2:0.330559,((((mango_0:0.127715,(Cisin_2:0.00404486,longan_2:0.00379268)1.000000_2:0.114051)1.000000_2:0.0562163,(Thcac_3:0.171629,(capap_4:0.178589,artha_0:0.388785)1.000000_3:0.038192)1.000000_3:0.0127047)1.000000_3:0.0242109,(cilan_1:0.284077,prper_5:0.166151)1.000000_3:0.0248172)1.000000_3:0.0269348,vivin_8:0.157822)0.962000_3:0.0246716)1.000000_3:0.126701)0.000000_2…	0.016	((0.625000,0.161970),(0.877440,0.597491),(0.024983,0.723281),(0.512334,0.511579),(0.280264,0.554288),(0.825440,0.638700),(0.303283,0.126860),(0.595954,0.597975),(0.257211,0.078822),(0.604911,0.001498),(0.117823,0.314065))	Decrease	family-sig	Mango-sig
OG0001980	((orsat_0:0.643687,(solyc_1:0.330559,((((mango_9:0.127715,(Cisin_9:0.00404486,longan_3:0.00379268)1.000000_5:0.114051)1.000000_4:0.0562163,(Thcac_3:0.171629,(capap_0:0.178589,artha_0:0.388785)1.000000_1:0.038192)1.000000_1:0.0127047)1.000000_1:0.0242109,(cilan_0:0.284077,prper_0:0.166151)1.000000_1:0.0248172)1.000000_1:0.0269348,vivin_2:0.157822)0.962000_1:0.0246716)1.000000_1:0.126701)0.000000_1…	0	((0.750000,0.650940),(0.781736,0.536232),(0.002202,0.276559),(0.000000,0.000174),(0.000257,0.519168),(0.021175,0.554441),(0.278612,0.423041),(0.535592,0.536434),(0.365538,0.265656),(0.539357,0.094636),(0.719924,0.314065))	Expansion	family-sig	Mango-sig
OG0001981	((orsat_0:0.643687,(solyc_3:0.330559,((((mango_10:0.127715,(Cisin_1:0.00404486,longan_2:0.00379268)1.000000_2:0.114051)1.000000_3:0.0562163,(Thcac_2:0.171629,(capap_4:0.178589,artha_1:0.388785)1.000000_2:0.038192)1.000000_2:0.0127047)1.000000_2:0.0242109,(cilan_0:0.284077,prper_0:0.166151)1.000000_1:0.0248172)1.000000_2:0.0269348,vivin_4:0.157822)0.962000_2:0.0246716)1.000000_2:0.126701)0.000000_…	0.002	((0.750000,0.080008),(0.331003,0.568575),(0.000032,0.431065),(0.018502,0.511579),(0.079920,0.537241),(0.778128,0.600160),(0.096883,0.853639),(0.567431,0.103454),(0.365538,0.265656),(0.574130,0.081197),(0.719924,0.314065))	Expansion	family-sig	Mango-sig
OG0002045	((orsat_2:0.643687,(solyc_2:0.330559,((((mango_11:0.127715,(Cisin_1:0.00404486,longan_1:0.00379268)1.000000_1:0.114051)1.000000_2:0.0562163,(Thcac_1:0.171629,(capap_1:0.178589,artha_1:0.388785)1.000000_2:0.038192)1.000000_2:0.0127047)1.000000_2:0.0242109,(cilan_2:0.284077,prper_1:0.166151)1.000000_2:0.0248172)1.000000_2:0.0269348,vivin_1:0.157822)0.962000_2:0.0246716)1.000000_2:0.126701)0.000000_…	0.048	((0.406250,0.737431),(0.558242,0.568575),(0.000000,0.337946),(0.506225,0.505840),(0.636845,0.537241),(0.425047,0.600160),(0.433580,0.853639),(0.567431,0.568936),(0.839013,0.418077),(0.574130,0.407018),(0.807665,0.807665))	Expansion	family-sig	Mango-sig
OG0002131	((orsat_0:0.643687,(solyc_0:0.330559,((((mango_8:0.127715,(Cisin_3:0.00404486,longan_2:0.00379268)1.000000_3:0.114051)1.000000_3:0.0562163,(Thcac_3:0.171629,(capap_3:0.178589,artha_0:0.388785)1.000000_2:0.038192)1.000000_2:0.0127047)1.000000_2:0.0242109,(cilan_1:0.284077,prper_3:0.166151)1.000000_2:0.0248172)1.000000_2:0.0269348,vivin_2:0.157822)0.962000_2:0.0246716)1.000000_2:0.126701)0.000000_1…	0.039	((0.750000,0.080008),(0.191735,0.568575),(0.000713,0.776163),(0.518330,0.025851),(0.079920,0.537241),(0.206242,0.600160),(0.212652,0.219800),(0.567431,0.568936),(0.530635,0.201119),(0.574130,0.767007),(0.719924,0.719924))	Expansion	family-sig	Mango-sig
OG0002144	((orsat_1:0.643687,(solyc_1:0.330559,((((mango_5:0.127715,(Cisin_1:0.00404486,longan_3:0.00379268)1.000000_2:0.114051)1.000000_2:0.0562163,(Thcac_3:0.171629,(capap_1:0.178589,artha_1:0.388785)1.000000_2:0.038192)1.000000_2:0.0127047)1.000000_2:0.0242109,(cilan_2:0.284077,prper_3:0.166151)1.000000_2:0.0248172)1.000000_2:0.0269348,vivin_4:0.157822)0.962000_2:0.0246716)1.000000_2:0.126701)0.000000_2…	0.049	((0.875000,0.737431),(0.851887,0.568575),(0.006791,0.723281),(0.018502,0.005857),(0.636845,0.537241),(0.206242,0.600160),(0.433580,0.853639),(0.567431,0.568936),(0.839013,0.201119),(0.574130,0.081197),(0.807665,0.474415))	Expansion	family-sig	Mango-sig
OG0002190	((orsat_0:0.643687,(solyc_0:0.330559,((((mango_9:0.127715,(Cisin_8:0.00404486,longan_7:0.00379268)1.000000_7:0.114051)1.000000_5:0.0562163,(Thcac_0:0.171629,(capap_0:0.178589,artha_0:0.388785)1.000000_0:0.038192)1.000000_0:0.0127047)1.000000_1:0.0242109,(cilan_0:0.284077,prper_2:0.166151)1.000000_1:0.0248172)1.000000_1:0.0269348,vivin_0:0.157822)0.962000_1:0.0246716)1.000000_1:0.126701)0.000000_1…	0.003	((0.750000,0.650940),(0.393823,0.536232),(0.011720,0.098393),(0.021835,0.538806),(0.000021,0.028658),(0.500000,0.500000),(0.500000,0.500000),(0.535592,0.536434),(0.365538,0.098265),(0.539357,0.256588),(0.719924,0.314065))	Expansion	family-sig	Mango-sig
OG0002199	((orsat_0:0.643687,(solyc_0:0.330559,((((mango_25:0.127715,(Cisin_0:0.00404486,longan_1:0.00379268)1.000000_1:0.114051)1.000000_2:0.0562163,(Thcac_0:0.171629,(capap_0:0.178589,artha_0:0.388785)1.000000_0:0.038192)1.000000_0:0.0127047)1.000000_1:0.0242109,(cilan_0:0.284077,prper_0:0.166151)1.000000_1:0.0248172)1.000000_1:0.0269348,vivin_0:0.157822)0.962000_1:0.0246716)1.000000_1:0.126701)0.000000_…	0	((0.750000,0.650940),(0.393823,0.536232),(0.000000,0.337946),(0.009328,0.505840),(0.039901,0.028658),(0.500000,0.500000),(0.500000,0.500000),(0.535592,0.536434),(0.365538,0.265656),(0.539357,0.256588),(0.719924,0.314065))	Expansion	family-sig	Mango-sig
OG0002201	((orsat_0:0.643687,(solyc_0:0.330559,((((mango_7:0.127715,(Cisin_4:0.00404486,longan_3:0.00379268)1.000000_3:0.114051)1.000000_3:0.0562163,(Thcac_8:0.171629,(capap_1:0.178589,artha_0:0.388785)1.000000_2:0.038192)1.000000_2:0.0127047)1.000000_2:0.0242109,(cilan_0:0.284077,prper_0:0.166151)1.000000_1:0.0248172)1.000000_1:0.0269348,vivin_1:0.157822)0.962000_1:0.0246716)1.000000_1:0.126701)0.000000_1…	0.004	((0.750000,0.650940),(0.393823,0.536232),(0.003164,0.776163),(0.009366,0.517217),(0.079920,0.537241),(0.000197,0.600160),(0.433580,0.219800),(0.018101,0.536434),(0.365538,0.265656),(0.539357,0.677520),(0.719924,0.719924))	Expansion	family-sig	Mango-sig
OG0002428	((orsat_4:0.643687,(solyc_1:0.330559,((((mango_5:0.127715,(Cisin_1:0.00404486,longan_3:0.00379268)1.000000_2:0.114051)1.000000_2:0.0562163,(Thcac_1:0.171629,(capap_1:0.178589,artha_2:0.388785)1.000000_2:0.038192)1.000000_2:0.0127047)1.000000_2:0.0242109,(cilan_2:0.284077,prper_3:0.166151)1.000000_2:0.0248172)1.000000_2:0.0269348,vivin_2:0.157822)0.962000_2:0.0246716)1.000000_2:0.126701)0.000000_2…	0.023	((0.148437,0.737431),(0.851887,0.568575),(0.006791,0.723281),(0.018502,0.005857),(0.636845,0.537241),(0.425047,0.600160),(0.433580,0.576629),(0.567431,0.568936),(0.839013,0.201119),(0.574130,0.767007),(0.117823,0.314065))	Expansion	family-sig	Mango-sig
OG0002435	((orsat_1:0.643687,(solyc_0:0.330559,((((mango_18:0.127715,(Cisin_1:0.00404486,longan_1:0.00379268)1.000000_1:0.114051)1.000000_2:0.0562163,(Thcac_4:0.171629,(capap_0:0.178589,artha_0:0.388785)1.000000_1:0.038192)1.000000_1:0.0127047)1.000000_1:0.0242109,(cilan_0:0.284077,prper_0:0.166151)1.000000_1:0.0248172)1.000000_1:0.0269348,vivin_0:0.157822)0.962000_1:0.0246716)1.000000_1:0.126701)0.000000_…	0	((0.375000,0.650940),(0.393823,0.536232),(0.000000,0.337946),(0.506225,0.505840),(0.039901,0.519168),(0.004457,0.554441),(0.278612,0.423041),(0.535592,0.536434),(0.365538,0.265656),(0.539357,0.256588),(0.719924,0.314065))	Expansion	family-sig	Mango-sig
OG0002439	((orsat_0:0.643687,(solyc_0:0.330559,((((mango_24:0.127715,(Cisin_0:0.00404486,longan_0:0.00379268)1.000000_0:0.114051)1.000000_2:0.0562163,(Thcac_0:0.171629,(capap_0:0.178589,artha_1:0.388785)1.000000_1:0.038192)1.000000_1:0.0127047)1.000000_1:0.0242109,(cilan_0:0.284077,prper_0:0.166151)1.000000_1:0.0248172)1.000000_1:0.0269348,vivin_0:0.157822)0.962000_1:0.0246716)1.000000_1:0.126701)0.000000_…	0	((0.750000,0.650940),(0.393823,0.536232),(0.000000,0.020190),(0.500000,0.500000),(0.039901,0.519168),(0.271446,0.554441),(0.278612,0.805660),(0.535592,0.536434),(0.365538,0.265656),(0.539357,0.256588),(0.719924,0.314065))	Expansion	family-sig	Mango-sig
OG0002558	((orsat_0:0.643687,(solyc_1:0.330559,((((mango_7:0.127715,(Cisin_1:0.00404486,longan_3:0.00379268)1.000000_3:0.114051)1.000000_3:0.0562163,(Thcac_3:0.171629,(capap_0:0.178589,artha_0:0.388785)1.000000_1:0.038192)1.000000_2:0.0127047)1.000000_2:0.0242109,(cilan_0:0.284077,prper_4:0.166151)1.000000_2:0.0248172)1.000000_2:0.0269348,vivin_4:0.157822)0.962000_2:0.0246716)1.000000_2:0.126701)0.000000_1…	0.002	((0.750000,0.080008),(0.851887,0.568575),(0.003164,0.776163),(0.000060,0.517217),(0.079920,0.537241),(0.206242,0.150408),(0.278612,0.423041),(0.567431,0.568936),(0.166830,0.087456),(0.574130,0.081197),(0.719924,0.719924))	Expansion	family-sig	Mango-sig
OG0002561	((orsat_3:0.643687,(solyc_2:0.330559,((((mango_0:0.127715,(Cisin_1:0.00404486,longan_5:0.00379268)1.000000_2:0.114051)1.000000_2:0.0562163,(Thcac_2:0.171629,(capap_1:0.178589,artha_3:0.388785)1.000000_2:0.038192)1.000000_2:0.0127047)1.000000_2:0.0242109,(cilan_2:0.284077,prper_2:0.166151)1.000000_2:0.0248172)1.000000_2:0.0269348,vivin_2:0.157822)0.962000_2:0.0246716)1.000000_2:0.126701)0.000000_2…	0.002	((0.250000,0.737431),(0.558242,0.568575),(0.024983,0.723281),(0.018502,0.000000),(0.636845,0.537241),(0.778128,0.600160),(0.433580,0.368339),(0.567431,0.568936),(0.839013,0.773846),(0.574130,0.767007),(0.807665,0.474415))	Decrease	family-sig	Mango-sig
OG0002638	((orsat_2:0.643687,(solyc_4:0.330559,((((mango_5:0.127715,(Cisin_1:0.00404486,longan_3:0.00379268)1.000000_2:0.114051)1.000000_2:0.0562163,(Thcac_1:0.171629,(capap_2:0.178589,artha_1:0.388785)1.000000_2:0.038192)1.000000_2:0.0127047)1.000000_2:0.0242109,(cilan_1:0.284077,prper_2:0.166151)1.000000_2:0.0248172)1.000000_2:0.0269348,vivin_1:0.157822)0.962000_2:0.0246716)1.000000_2:0.126701)0.000000_2…	0.049	((0.406250,0.737431),(0.095482,0.568575),(0.006791,0.723281),(0.018502,0.005857),(0.636845,0.537241),(0.425047,0.600160),(0.783336,0.853639),(0.567431,0.568936),(0.530635,0.773846),(0.574130,0.407018),(0.807665,0.474415))	Expansion	family-sig	Mango-sig
OG0002670	((orsat_1:0.643687,(solyc_2:0.330559,((((mango_10:0.127715,(Cisin_1:0.00404486,longan_2:0.00379268)1.000000_2:0.114051)1.000000_2:0.0562163,(Thcac_1:0.171629,(capap_1:0.178589,artha_3:0.388785)1.000000_1:0.038192)1.000000_1:0.0127047)1.000000_1:0.0242109,(cilan_1:0.284077,prper_1:0.166151)1.000000_1:0.0248172)1.000000_1:0.0269348,vivin_1:0.157822)0.962000_1:0.0246716)1.000000_1:0.126701)0.000000_…	0.006	((0.375000,0.650940),(0.150118,0.536232),(0.000002,0.723281),(0.018502,0.511579),(0.039901,0.519168),(0.688350,0.554441),(0.693603,0.060845),(0.535592,0.536434),(0.759318,0.684120),(0.539357,0.677520),(0.719924,0.314065))	Expansion	family-sig	Mango-sig
OG0002676	((orsat_0:0.643687,(solyc_0:0.330559,((((mango_23:0.127715,(Cisin_1:0.00404486,longan_0:0.00379268)1.000000_1:0.114051)1.000000_2:0.0562163,(Thcac_0:0.171629,(capap_0:0.178589,artha_0:0.388785)1.000000_0:0.038192)1.000000_0:0.0127047)1.000000_1:0.0242109,(cilan_0:0.284077,prper_0:0.166151)1.000000_1:0.0248172)1.000000_1:0.0269348,vivin_0:0.157822)0.962000_1:0.0246716)1.000000_1:0.126701)0.000000_…	0	((0.750000,0.650940),(0.393823,0.536232),(0.000000,0.337946),(0.506225,0.008752),(0.039901,0.028658),(0.500000,0.500000),(0.500000,0.500000),(0.535592,0.536434),(0.365538,0.265656),(0.539357,0.256588),(0.719924,0.314065))	Expansion	family-sig	Mango-sig
OG0002678	((orsat_0:0.643687,(solyc_0:0.330559,((((mango_9:0.127715,(Cisin_2:0.00404486,longan_1:0.00379268)1.000000_2:0.114051)1.000000_3:0.0562163,(Thcac_7:0.171629,(capap_0:0.178589,artha_0:0.388785)1.000000_1:0.038192)1.000000_2:0.0127047)1.000000_2:0.0242109,(cilan_0:0.284077,prper_1:0.166151)1.000000_2:0.0248172)1.000000_2:0.0269348,vivin_4:0.157822)0.962000_2:0.0246716)1.000000_2:0.126701)0.000000_1…	0	((0.750000,0.080008),(0.191735,0.568575),(0.000154,0.431065),(0.512334,0.017368),(0.079920,0.537241),(0.000810,0.150408),(0.278612,0.423041),(0.567431,0.568936),(0.166830,0.418077),(0.574130,0.081197),(0.719924,0.314065))	Expansion	family-sig	Mango-sig
OG0002683	((orsat_0:0.643687,(solyc_0:0.330559,((((mango_20:0.127715,(Cisin_2:0.00404486,longan_0:0.00379268)1.000000_2:0.114051)1.000000_3:0.0562163,(Thcac_1:0.171629,(capap_1:0.178589,artha_0:0.388785)1.000000_1:0.038192)1.000000_1:0.0127047)1.000000_1:0.0242109,(cilan_0:0.284077,prper_0:0.166151)1.000000_1:0.0248172)1.000000_1:0.0269348,vivin_0:0.157822)0.962000_1:0.0246716)1.000000_1:0.126701)0.000000_…	0	((0.750000,0.650940),(0.393823,0.536232),(0.000000,0.431065),(0.512334,0.000018),(0.003205,0.519168),(0.688350,0.554441),(0.693603,0.423041),(0.535592,0.536434),(0.365538,0.265656),(0.539357,0.256588),(0.719924,0.314065))	Expansion	family-sig	Mango-sig
OG0002689	((orsat_0:0.643687,(solyc_0:0.330559,((((mango_24:0.127715,(Cisin_0:0.00404486,longan_0:0.00379268)1.000000_0:0.114051)1.000000_2:0.0562163,(Thcac_0:0.171629,(capap_0:0.178589,artha_0:0.388785)1.000000_0:0.038192)1.000000_0:0.0127047)1.000000_1:0.0242109,(cilan_0:0.284077,prper_0:0.166151)1.000000_1:0.0248172)1.000000_1:0.0269348,vivin_0:0.157822)0.962000_1:0.0246716)1.000000_1:0.126701)0.000000_…	0	((0.750000,0.650940),(0.393823,0.536232),(0.000000,0.020190),(0.500000,0.500000),(0.039901,0.028658),(0.500000,0.500000),(0.500000,0.500000),(0.535592,0.536434),(0.365538,0.265656),(0.539357,0.256588),(0.719924,0.314065))	Expansion	family-sig	Mango-sig
OG0002726	((orsat_4:0.643687,(solyc_3:0.330559,((((mango_0:0.127715,(Cisin_0:0.00404486,longan_7:0.00379268)1.000000_2:0.114051)1.000000_2:0.0562163,(Thcac_2:0.171629,(capap_2:0.178589,artha_0:0.388785)1.000000_2:0.038192)1.000000_2:0.0127047)1.000000_2:0.0242109,(cilan_0:0.284077,prper_2:0.166151)1.000000_2:0.0248172)1.000000_2:0.0269348,vivin_2:0.157822)0.962000_2:0.0246716)1.000000_2:0.126701)0.000000_2…	0	((0.148437,0.737431),(0.331003,0.568575),(0.024983,0.723281),(0.000020,0.000000),(0.636845,0.537241),(0.778128,0.600160),(0.783336,0.219800),(0.567431,0.568936),(0.166830,0.773846),(0.574130,0.767007),(0.807665,0.474415))	Decrease	family-sig	Mango-sig
OG0002731	((orsat_0:0.643687,(solyc_0:0.330559,((((mango_7:0.127715,(Cisin_4:0.00404486,longan_0:0.00379268)1.000000_3:0.114051)1.000000_3:0.0562163,(Thcac_11:0.171629,(capap_0:0.178589,artha_0:0.388785)1.000000_1:0.038192)1.000000_2:0.0127047)1.000000_2:0.0242109,(cilan_0:0.284077,prper_0:0.166151)1.000000_1:0.0248172)1.000000_1:0.0269348,vivin_0:0.157822)0.962000_1:0.0246716)1.000000_1:0.126701)0.000000_…	0	((0.750000,0.650940),(0.393823,0.536232),(0.003164,0.776163),(0.009366,0.000000),(0.079920,0.537241),(0.000003,0.150408),(0.278612,0.423041),(0.018101,0.536434),(0.365538,0.265656),(0.539357,0.256588),(0.719924,0.719924))	Expansion	family-sig	Mango-sig
OG0002821	((orsat_3:0.643687,(solyc_2:0.330559,((((mango_0:0.127715,(Cisin_0:0.00404486,longan_3:0.00379268)1.000000_2:0.114051)1.000000_2:0.0562163,(Thcac_3:0.171629,(capap_1:0.178589,artha_3:0.388785)1.000000_2:0.038192)1.000000_2:0.0127047)1.000000_2:0.0242109,(cilan_3:0.284077,prper_3:0.166151)1.000000_2:0.0248172)1.000000_2:0.0269348,vivin_1:0.157822)0.962000_2:0.0246716)1.000000_2:0.126701)0.000000_2…	0.003	((0.250000,0.737431),(0.558242,0.568575),(0.024983,0.723281),(0.000020,0.005857),(0.636845,0.537241),(0.206242,0.600160),(0.433580,0.368339),(0.567431,0.568936),(0.298475,0.201119),(0.574130,0.407018),(0.807665,0.474415))	Decrease	family-sig	Mango-sig
OG0002934	((orsat_0:0.643687,(solyc_0:0.330559,((((mango_8:0.127715,(Cisin_4:0.00404486,longan_2:0.00379268)1.000000_3:0.114051)1.000000_3:0.0562163,(Thcac_4:0.171629,(capap_0:0.178589,artha_0:0.388785)1.000000_1:0.038192)1.000000_1:0.0127047)1.000000_1:0.0242109,(cilan_0:0.284077,prper_0:0.166151)1.000000_1:0.0248172)1.000000_1:0.0269348,vivin_5:0.157822)0.962000_1:0.0246716)1.000000_1:0.126701)0.000000_1…	0	((0.750000,0.650940),(0.393823,0.536232),(0.000713,0.776163),(0.009366,0.025851),(0.003205,0.519168),(0.004457,0.554441),(0.278612,0.423041),(0.535592,0.536434),(0.365538,0.265656),(0.539357,0.000722),(0.719924,0.314065))	Expansion	family-sig	Mango-sig
OG0002937	((orsat_2:0.643687,(solyc_2:0.330559,((((mango_6:0.127715,(Cisin_1:0.00404486,longan_2:0.00379268)1.000000_2:0.114051)1.000000_2:0.0562163,(Thcac_2:0.171629,(capap_1:0.178589,artha_3:0.388785)1.000000_2:0.038192)1.000000_2:0.0127047)1.000000_2:0.0242109,(cilan_1:0.284077,prper_3:0.166151)1.000000_2:0.0248172)1.000000_2:0.0269348,vivin_0:0.157822)0.962000_2:0.0246716)1.000000_2:0.126701)0.000000_2…	0.025	((0.406250,0.737431),(0.558242,0.568575),(0.001379,0.723281),(0.018502,0.511579),(0.636845,0.537241),(0.778128,0.600160),(0.433580,0.368339),(0.567431,0.568936),(0.530635,0.201119),(0.574130,0.036649),(0.117823,0.314065))	Expansion	family-sig	Mango-sig
OG0003055	((orsat_1:0.643687,(solyc_1:0.330559,((((mango_6:0.127715,(Cisin_2:0.00404486,longan_5:0.00379268)1.000000_3:0.114051)1.000000_3:0.0562163,(Thcac_1:0.171629,(capap_1:0.178589,artha_1:0.388785)1.000000_1:0.038192)1.000000_1:0.0127047)1.000000_1:0.0242109,(cilan_1:0.284077,prper_1:0.166151)1.000000_1:0.0248172)1.000000_1:0.0269348,vivin_1:0.157822)0.962000_1:0.0246716)1.000000_1:0.126701)0.000000_1…	0.016	((0.375000,0.650940),(0.781736,0.536232),(0.017811,0.776163),(0.027524,0.000203),(0.003205,0.519168),(0.688350,0.554441),(0.693603,0.805660),(0.535592,0.536434),(0.759318,0.684120),(0.539357,0.677520),(0.719924,0.719924))	Expansion	family-sig	Mango-sig
OG0003186	((orsat_0:0.643687,(solyc_1:0.330559,((((mango_9:0.127715,(Cisin_1:0.00404486,longan_2:0.00379268)1.000000_2:0.114051)1.000000_2:0.0562163,(Thcac_1:0.171629,(capap_1:0.178589,artha_0:0.388785)1.000000_1:0.038192)1.000000_1:0.0127047)1.000000_1:0.0242109,(cilan_2:0.284077,prper_0:0.166151)1.000000_1:0.0248172)1.000000_1:0.0269348,vivin_5:0.157822)0.962000_1:0.0246716)1.000000_1:0.126701)0.000000_1…	0.002	((0.750000,0.650940),(0.781736,0.536232),(0.000010,0.723281),(0.018502,0.511579),(0.039901,0.519168),(0.688350,0.554441),(0.693603,0.423041),(0.535592,0.536434),(0.138744,0.265656),(0.539357,0.000722),(0.719924,0.314065))	Expansion	family-sig	Mango-sig
OG0003195	((orsat_0:0.643687,(solyc_0:0.330559,((((mango_13:0.127715,(Cisin_3:0.00404486,longan_0:0.00379268)1.000000_2:0.114051)1.000000_2:0.0562163,(Thcac_0:0.171629,(capap_0:0.178589,artha_0:0.388785)1.000000_0:0.038192)1.000000_0:0.0127047)1.000000_1:0.0242109,(cilan_0:0.284077,prper_3:0.166151)1.000000_1:0.0248172)1.000000_1:0.0269348,vivin_3:0.157822)0.962000_1:0.0246716)1.000000_1:0.126701)0.000000_…	0	((0.750000,0.650940),(0.393823,0.536232),(0.000000,0.723281),(0.006244,0.000018),(0.039901,0.028658),(0.500000,0.500000),(0.500000,0.500000),(0.535592,0.536434),(0.365538,0.020161),(0.539357,0.018634),(0.719924,0.314065))	Expansion	family-sig	Mango-sig
OG0003199	((orsat_0:0.643687,(solyc_0:0.330559,((((mango_21:0.127715,(Cisin_0:0.00404486,longan_0:0.00379268)1.000000_0:0.114051)1.000000_2:0.0562163,(Thcac_1:0.171629,(capap_0:0.178589,artha_0:0.388785)1.000000_1:0.038192)1.000000_1:0.0127047)1.000000_1:0.0242109,(cilan_0:0.284077,prper_0:0.166151)1.000000_1:0.0248172)1.000000_1:0.0269348,vivin_0:0.157822)0.962000_1:0.0246716)1.000000_1:0.126701)0.000000_…	0	((0.750000,0.650940),(0.393823,0.536232),(0.000000,0.020190),(0.500000,0.500000),(0.039901,0.519168),(0.688350,0.554441),(0.278612,0.423041),(0.535592,0.536434),(0.365538,0.265656),(0.539357,0.256588),(0.719924,0.314065))	Expansion	family-sig	Mango-sig
OG0003201	((orsat_0:0.643687,(solyc_1:0.330559,((((mango_10:0.127715,(Cisin_0:0.00404486,longan_0:0.00379268)1.000000_0:0.114051)1.000000_1:0.0562163,(Thcac_0:0.171629,(capap_0:0.178589,artha_10:0.388785)1.000000_1:0.038192)1.000000_1:0.0127047)1.000000_1:0.0242109,(cilan_0:0.284077,prper_0:0.166151)1.000000_1:0.0248172)1.000000_1:0.0269348,vivin_1:0.157822)0.962000_1:0.0246716)1.000000_1:0.126701)0.000000…	0	((0.750000,0.650940),(0.781736,0.536232),(0.000000,0.203118),(0.500000,0.500000),(0.577094,0.519168),(0.271446,0.554441),(0.278612,0.000065),(0.535592,0.536434),(0.365538,0.265656),(0.539357,0.677520),(0.719924,0.314065))	Expansion	family-sig	Mango-sig
OG0003202	((orsat_10:0.643687,(solyc_0:0.330559,((((mango_5:0.127715,(Cisin_0:0.00404486,longan_4:0.00379268)1.000000_2:0.114051)1.000000_2:0.0562163,(Thcac_0:0.171629,(capap_0:0.178589,artha_0:0.388785)1.000000_0:0.038192)1.000000_0:0.0127047)1.000000_1:0.0242109,(cilan_0:0.284077,prper_0:0.166151)1.000000_1:0.0248172)1.000000_1:0.0269348,vivin_3:0.157822)0.962000_1:0.0246716)1.000000_1:0.126701)0.000000_…	0	((0.000732,0.650940),(0.393823,0.536232),(0.006791,0.723281),(0.000020,0.000085),(0.039901,0.028658),(0.500000,0.500000),(0.500000,0.500000),(0.535592,0.536434),(0.365538,0.265656),(0.539357,0.018634),(0.719924,0.314065))	Expansion	family-sig	Mango-sig
OG0003309	((orsat_1:0.643687,(solyc_0:0.330559,((((mango_12:0.127715,(Cisin_3:0.00404486,longan_0:0.00379268)1.000000_2:0.114051)1.000000_2:0.0562163,(Thcac_0:0.171629,(capap_4:0.178589,artha_0:0.388785)1.000000_1:0.038192)1.000000_1:0.0127047)1.000000_1:0.0242109,(cilan_0:0.284077,prper_0:0.166151)1.000000_1:0.0248172)1.000000_1:0.0269348,vivin_0:0.157822)0.962000_1:0.0246716)1.000000_1:0.126701)0.000000_…	0	((0.375000,0.650940),(0.393823,0.536232),(0.000000,0.723281),(0.006244,0.000018),(0.039901,0.519168),(0.271446,0.554441),(0.004881,0.423041),(0.535592,0.536434),(0.365538,0.265656),(0.539357,0.256588),(0.719924,0.719924))	Expansion	family-sig	Mango-sig
OG0003347	((orsat_0:0.643687,(solyc_0:0.330559,((((mango_19:0.127715,(Cisin_0:0.00404486,longan_0:0.00379268)1.000000_0:0.114051)1.000000_1:0.0562163,(Thcac_0:0.171629,(capap_0:0.178589,artha_0:0.388785)1.000000_0:0.038192)1.000000_0:0.0127047)1.000000_1:0.0242109,(cilan_0:0.284077,prper_0:0.166151)1.000000_1:0.0248172)1.000000_1:0.0269348,vivin_0:0.157822)0.962000_1:0.0246716)1.000000_1:0.126701)0.000000_…	0	((0.750000,0.650940),(0.393823,0.536232),(0.000000,0.203118),(0.500000,0.500000),(0.577094,0.028658),(0.500000,0.500000),(0.500000,0.500000),(0.535592,0.536434),(0.365538,0.265656),(0.539357,0.256588),(0.474415,0.807665))	Expansion	family-sig	Mango-sig
OG0003427	((orsat_1:0.643687,(solyc_1:0.330559,((((mango_7:0.127715,(Cisin_1:0.00404486,longan_3:0.00379268)1.000000_2:0.114051)1.000000_2:0.0562163,(Thcac_1:0.171629,(capap_1:0.178589,artha_1:0.388785)1.000000_1:0.038192)1.000000_1:0.0127047)1.000000_1:0.0242109,(cilan_1:0.284077,prper_2:0.166151)1.000000_1:0.0248172)1.000000_1:0.0269348,vivin_1:0.157822)0.962000_1:0.0246716)1.000000_1:0.126701)0.000000_1…	0.027	((0.375000,0.650940),(0.781736,0.536232),(0.000270,0.723281),(0.018502,0.005857),(0.039901,0.519168),(0.688350,0.554441),(0.693603,0.805660),(0.535592,0.536434),(0.759318,0.098265),(0.539357,0.677520),(0.719924,0.719924))	Expansion	family-sig	Mango-sig
OG0003470	((orsat_1:0.643687,(solyc_1:0.330559,((((mango_5:0.127715,(Cisin_1:0.00404486,longan_2:0.00379268)1.000000_2:0.114051)1.000000_2:0.0562163,(Thcac_1:0.171629,(capap_1:0.178589,artha_0:0.388785)1.000000_1:0.038192)1.000000_1:0.0127047)1.000000_1:0.0242109,(cilan_0:0.284077,prper_0:0.166151)1.000000_1:0.0248172)1.000000_1:0.0269348,vivin_9:0.157822)0.962000_1:0.0246716)1.000000_1:0.126701)0.000000_1…	0.002	((0.375000,0.650940),(0.781736,0.536232),(0.006791,0.723281),(0.018502,0.511579),(0.039901,0.519168),(0.688350,0.554441),(0.693603,0.423041),(0.535592,0.536434),(0.365538,0.265656),(0.539357,0.000001),(0.719924,0.314065))	Expansion	family-sig	Mango-sig
OG0003492	((orsat_0:0.643687,(solyc_0:0.330559,((((mango_16:0.127715,(Cisin_0:0.00404486,longan_2:0.00379268)1.000000_2:0.114051)1.000000_3:0.0562163,(Thcac_2:0.171629,(capap_0:0.178589,artha_0:0.388785)1.000000_1:0.038192)1.000000_1:0.0127047)1.000000_1:0.0242109,(cilan_0:0.284077,prper_0:0.166151)1.000000_1:0.0248172)1.000000_1:0.0269348,vivin_1:0.157822)0.962000_1:0.0246716)1.000000_1:0.126701)0.000000_…	0	((0.750000,0.650940),(0.393823,0.536232),(0.000000,0.431065),(0.000020,0.511579),(0.003205,0.519168),(0.100589,0.554441),(0.278612,0.423041),(0.535592,0.536434),(0.365538,0.265656),(0.539357,0.677520),(0.719924,0.314065))	Expansion	family-sig	Mango-sig
OG0003496	((orsat_0:0.643687,(solyc_0:0.330559,((((mango_21:0.127715,(Cisin_0:0.00404486,longan_0:0.00379268)1.000000_0:0.114051)1.000000_2:0.0562163,(Thcac_0:0.171629,(capap_0:0.178589,artha_0:0.388785)1.000000_0:0.038192)1.000000_0:0.0127047)1.000000_1:0.0242109,(cilan_0:0.284077,prper_0:0.166151)1.000000_1:0.0248172)1.000000_1:0.0269348,vivin_0:0.157822)0.962000_1:0.0246716)1.000000_1:0.126701)0.000000_…	0	((0.750000,0.650940),(0.393823,0.536232),(0.000000,0.020190),(0.500000,0.500000),(0.039901,0.028658),(0.500000,0.500000),(0.500000,0.500000),(0.535592,0.536434),(0.365538,0.265656),(0.539357,0.256588),(0.719924,0.314065))	Expansion	family-sig	Mango-sig
OG0003574	((orsat_0:0.643687,(solyc_3:0.330559,((((mango_8:0.127715,(Cisin_0:0.00404486,longan_1:0.00379268)1.000000_1:0.114051)1.000000_2:0.0562163,(Thcac_1:0.171629,(capap_0:0.178589,artha_0:0.388785)1.000000_1:0.038192)1.000000_2:0.0127047)1.000000_2:0.0242109,(cilan_1:0.284077,prper_3:0.166151)1.000000_2:0.0248172)1.000000_2:0.0269348,vivin_2:0.157822)0.962000_2:0.0246716)1.000000_2:0.126701)0.000000_1…	0.01	((0.750000,0.080008),(0.331003,0.568575),(0.000052,0.337946),(0.009328,0.505840),(0.636845,0.537241),(0.425047,0.150408),(0.278612,0.423041),(0.567431,0.568936),(0.530635,0.201119),(0.574130,0.767007),(0.719924,0.719924))	Expansion	family-sig	Mango-sig
OG0003765	((orsat_0:0.643687,(solyc_0:0.330559,((((mango_8:0.127715,(Cisin_2:0.00404486,longan_0:0.00379268)1.000000_2:0.114051)1.000000_2:0.0562163,(Thcac_5:0.171629,(capap_2:0.178589,artha_0:0.388785)1.000000_2:0.038192)1.000000_2:0.0127047)1.000000_2:0.0242109,(cilan_0:0.284077,prper_3:0.166151)1.000000_2:0.0248172)1.000000_2:0.0269348,vivin_0:0.157822)0.962000_1:0.0246716)1.000000_1:0.126701)0.000000_1…	0	((0.750000,0.650940),(0.393823,0.536232),(0.000052,0.723281),(0.512334,0.000018),(0.636845,0.537241),(0.012732,0.600160),(0.783336,0.219800),(0.567431,0.568936),(0.166830,0.201119),(0.020050,0.256588),(0.719924,0.314065))	Expansion	family-sig	Mango-sig
OG0003768	((orsat_0:0.643687,(solyc_0:0.330559,((((mango_0:0.127715,(Cisin_2:0.00404486,longan_1:0.00379268)1.000000_2:0.114051)1.000000_2:0.0562163,(Thcac_7:0.171629,(capap_2:0.178589,artha_1:0.388785)1.000000_2:0.038192)1.000000_2:0.0127047)1.000000_2:0.0242109,(cilan_1:0.284077,prper_6:0.166151)1.000000_2:0.0248172)1.000000_2:0.0269348,vivin_0:0.157822)0.962000_1:0.0246716)1.000000_1:0.126701)0.000000_1…	0.002	((0.750000,0.650940),(0.393823,0.536232),(0.024983,0.723281),(0.512334,0.017368),(0.636845,0.537241),(0.000810,0.600160),(0.783336,0.853639),(0.567431,0.568936),(0.530635,0.002982),(0.020050,0.256588),(0.719924,0.314065))	Decrease	family-sig	Mango-sig
OG0003776	((orsat_1:0.643687,(solyc_0:0.330559,((((mango_12:0.127715,(Cisin_1:0.00404486,longan_4:0.00379268)1.000000_3:0.114051)1.000000_3:0.0562163,(Thcac_1:0.171629,(capap_0:0.178589,artha_0:0.388785)1.000000_1:0.038192)1.000000_1:0.0127047)1.000000_1:0.0242109,(cilan_0:0.284077,prper_0:0.166151)1.000000_1:0.0248172)1.000000_1:0.0269348,vivin_1:0.157822)0.962000_1:0.0246716)1.000000_1:0.126701)0.000000_…	0	((0.375000,0.650940),(0.393823,0.536232),(0.000001,0.776163),(0.000060,0.008786),(0.003205,0.519168),(0.688350,0.554441),(0.278612,0.423041),(0.535592,0.536434),(0.365538,0.265656),(0.539357,0.677520),(0.719924,0.314065))	Expansion	family-sig	Mango-sig
OG0003783	((orsat_0:0.643687,(solyc_0:0.330559,((((mango_9:0.127715,(Cisin_0:0.00404486,longan_4:0.00379268)1.000000_3:0.114051)1.000000_3:0.0562163,(Thcac_7:0.171629,(capap_0:0.178589,artha_0:0.388785)1.000000_1:0.038192)1.000000_2:0.0127047)1.000000_2:0.0242109,(cilan_0:0.284077,prper_0:0.166151)1.000000_1:0.0248172)1.000000_1:0.0269348,vivin_0:0.157822)0.962000_1:0.0246716)1.000000_1:0.126701)0.000000_1…	0	((0.750000,0.650940),(0.393823,0.536232),(0.000154,0.776163),(0.000000,0.008786),(0.079920,0.537241),(0.000810,0.150408),(0.278612,0.423041),(0.018101,0.536434),(0.365538,0.265656),(0.539357,0.256588),(0.719924,0.314065))	Expansion	family-sig	Mango-sig
OG0003785	((orsat_0:0.643687,(solyc_0:0.330559,((((mango_6:0.127715,(Cisin_0:0.00404486,longan_7:0.00379268)1.000000_3:0.114051)1.000000_3:0.0562163,(Thcac_0:0.171629,(capap_6:0.178589,artha_0:0.388785)1.000000_1:0.038192)1.000000_1:0.0127047)1.000000_1:0.0242109,(cilan_0:0.284077,prper_0:0.166151)1.000000_1:0.0248172)1.000000_1:0.0269348,vivin_1:0.157822)0.962000_1:0.0246716)1.000000_1:0.126701)0.000000_1…	0	((0.750000,0.650940),(0.393823,0.536232),(0.017811,0.776163),(0.000000,0.000000),(0.003205,0.519168),(0.271446,0.554441),(0.000230,0.423041),(0.535592,0.536434),(0.365538,0.265656),(0.539357,0.677520),(0.719924,0.314065))	Expansion	family-sig	Mango-sig
OG0003786	((orsat_0:0.643687,(solyc_0:0.330559,((((mango_16:0.127715,(Cisin_0:0.00404486,longan_0:0.00379268)1.000000_0:0.114051)1.000000_1:0.0562163,(Thcac_0:0.171629,(capap_1:0.178589,artha_0:0.388785)1.000000_1:0.038192)1.000000_1:0.0127047)1.000000_1:0.0242109,(cilan_0:0.284077,prper_0:0.166151)1.000000_1:0.0248172)1.000000_1:0.0269348,vivin_3:0.157822)0.962000_1:0.0246716)1.000000_1:0.126701)0.000000_…	0	((0.750000,0.650940),(0.393823,0.536232),(0.000000,0.203118),(0.500000,0.500000),(0.577094,0.519168),(0.271446,0.554441),(0.693603,0.423041),(0.535592,0.536434),(0.365538,0.265656),(0.539357,0.018634),(0.719924,0.314065))	Expansion	family-sig	Mango-sig
OG0003789	((orsat_0:0.643687,(solyc_0:0.330559,((((mango_20:0.127715,(Cisin_0:0.00404486,longan_0:0.00379268)1.000000_0:0.114051)1.000000_1:0.0562163,(Thcac_0:0.171629,(capap_0:0.178589,artha_0:0.388785)1.000000_0:0.038192)1.000000_0:0.0127047)1.000000_1:0.0242109,(cilan_0:0.284077,prper_0:0.166151)1.000000_1:0.0248172)1.000000_1:0.0269348,vivin_0:0.157822)0.962000_1:0.0246716)1.000000_1:0.126701)0.000000_…	0	((0.750000,0.650940),(0.393823,0.536232),(0.000000,0.203118),(0.500000,0.500000),(0.577094,0.028658),(0.500000,0.500000),(0.500000,0.500000),(0.535592,0.536434),(0.365538,0.265656),(0.539357,0.256588),(0.719924,0.314065))	Expansion	family-sig	Mango-sig
OG0003904	((orsat_0:0.643687,(solyc_12:0.330559,((((mango_3:0.127715,(Cisin_0:0.00404486,longan_1:0.00379268)1.000000_1:0.114051)1.000000_1:0.0562163,(Thcac_0:0.171629,(capap_0:0.178589,artha_1:0.388785)1.000000_1:0.038192)1.000000_1:0.0127047)1.000000_1:0.0242109,(cilan_0:0.284077,prper_0:0.166151)1.000000_1:0.0248172)1.000000_1:0.0269348,vivin_1:0.157822)0.962000_1:0.0246716)1.000000_1:0.126701)0.000000_…	0.006	((0.750000,0.650940),(0.000003,0.536232),(0.013330,0.639188),(0.009328,0.505840),(0.577094,0.519168),(0.271446,0.554441),(0.278612,0.805660),(0.535592,0.536434),(0.365538,0.265656),(0.539357,0.677520),(0.719924,0.719924))	Expansion	family-sig	Mango-sig
