# Supplementary material for: The genome evolution and domestication of tropical fruit mango
Source: Genome Biol. 2020 Mar 6;21:60. doi: 10.1186/s13059-020-01959-8 (PMC7059373; doi:10.1186/s13059-020-01959-8)
Supplement: Supplementary file 20 — Additional file 20: Table S18. Gene Ontology enrichment analysis of genes in significant expanded gene families. [file 13059_2020_1959_MOESM20_ESM.xlsx]

## Sheet: Sheet1
		Table S18. Gene Ontology enrichment analysis of genes in significant expanded mango gene families
GOID	Ontology	Term	Level	qa	mb	tc	kd	log_odds_ratio	p
GO:0043412	biological_process	macromolecule modification	1	258	1645	22888	2167	0.728176	3.84039e-15
GO:0007154	biological_process	cell communication	1	61	366	22888	2167	0.815858	0.00032271
GO:0008037	biological_process	cell recognition	1	16	80	22888	2167	1.07889	0.0728181
GO:0023052	biological_process	signaling	1	45	286	22888	2167	0.732802	0.0132753
GO:0050896	biological_process	response to stimulus	1	78	558	22888	2167	0.562101	0.00906166
GO:0009607	biological_process	response to biotic stimulus	1	30	53	22888	2167	2.57979	7.59768e-16
GO:0072511	biological_process	divalent inorganic cation transport	1	9	28	22888	2167	1.76339	0.0207275
GO:0006820	biological_process	anion transport	1	12	39	22888	2167	1.70038	0.00514106
GO:0015849	biological_process	organic acid transport	1	12	36	22888	2167	1.81586	0.00227409
GO:0006793	biological_process	phosphorus metabolic process	2	260	1717	22888	2167	0.677514	2.12684e-13
GO:0006796	biological_process	phosphate-containing compound metabolic process	2	260	1715	22888	2167	0.679195	1.90987e-13
GO:0016310	biological_process	phosphorylation	2	258	1547	22888	2167	0.81679	1.40495e-18
GO:0044706	biological_process	multi-multicellular organism process	2	16	80	22888	2167	1.07889	0.0728181
GO:0006816	biological_process	calcium ion transport	2	9	21	22888	2167	2.17843	0.0020481
GO:0070838	biological_process	divalent metal ion transport	2	9	28	22888	2167	1.76339	0.0207275
GO:0006835	biological_process	dicarboxylic acid transport	2	12	27	22888	2167	2.2309	7.99879e-05
GO:0015711	biological_process	organic anion transport	2	12	36	22888	2167	1.81586	0.00227409
GO:0015740	biological_process	C4-dicarboxylate transport	2	12	27	22888	2167	2.2309	7.99879e-05
GO:0015743	biological_process	malate transport	2	12	27	22888	2167	2.2309	7.99879e-05
GO:0046942	biological_process	carboxylic acid transport	2	12	36	22888	2167	1.81586	0.00227409
GO:0044260	biological_process	cellular macromolecule metabolic process	3	282	2442	22888	2167	0.286524	0.00502288
GO:0009856	biological_process	pollination	3	16	80	22888	2167	1.07889	0.0728181
GO:0019538	biological_process	protein metabolic process	4	281	2418	22888	2167	0.295648	0.00342459
GO:0036211	biological_process	protein modification process	4	258	1633	22888	2167	0.738739	1.56321e-15
GO:0009875	biological_process	pollen-pistil interaction	4	16	80	22888	2167	1.07889	0.0728181
GO:0048544	biological_process	recognition of pollen	4	16	80	22888	2167	1.07889	0.0728181
GO:0070588	biological_process	calcium ion transmembrane transport	4	9	21	22888	2167	2.17843	0.0020481
GO:0006464	biological_process	cellular protein modification process	5	258	1633	22888	2167	0.738739	1.56321e-15
GO:0044267	biological_process	cellular protein metabolic process	5	263	2125	22888	2167	0.386492	7.80104e-05
GO:0007165	biological_process	signal transduction	5	45	286	22888	2167	0.732802	0.0132753
GO:0000160	biological_process	phosphorelay signal transduction system	5	12	20	22888	2167	2.66385	1.25092e-06
GO:0006468	biological_process	protein phosphorylation	6	258	1468	22888	2167	0.892411	1.00696e-21
GO:0015074	biological_process	DNA integration	8	10	13	22888	2167	3.02231	5.17792e-07
GO:0003674	molecular_function	molecular_function	0	1407	12073	22888	2167	0.29973	1.71425e-31
GO:0005488	molecular_function	binding	1	1019	8801	22888	2167	0.290307	5.8891e-16
GO:0097159	molecular_function	organic cyclic compound binding	1	509	2708	22888	2167	0.98933	3.78899e-56
GO:1901363	molecular_function	heterocyclic compound binding	1	509	2708	22888	2167	0.98933	3.78899e-56
GO:0043167	molecular_function	ion binding	1	451	3134	22888	2167	0.604015	4.44687e-20
GO:0003824	molecular_function	catalytic activity	1	336	3080	22888	2167	0.204423	0.0554812
GO:0036094	molecular_function	small molecule binding	1	302	1167	22888	2167	1.45064	4.61547e-61
GO:0043168	molecular_function	anion binding	1	302	1171	22888	2167	1.4457	9.69502e-61
GO:0097367	molecular_function	carbohydrate derivative binding	1	295	955	22888	2167	1.70603	7.25282e-79
GO:0001871	molecular_function	pattern binding	1	30	73	22888	2167	2.11789	3.76894e-11
GO:0030246	molecular_function	carbohydrate binding	1	44	219	22888	2167	1.08546	4.86011e-05
GO:0045735	molecular_function	nutrient reservoir activity	1	50	80	22888	2167	2.72275	2.19327e-29
GO:0016829	molecular_function	lyase activity	1	39	132	22888	2167	1.64183	2.83844e-09
GO:0016757	molecular_function	transferase activity, transferring glycosyl groups	1	82	370	22888	2167	1.22699	9.32155e-12
GO:0016758	molecular_function	transferase activity, transferring hexosyl groups	1	82	263	22888	2167	1.71945	3.54039e-21
GO:0016787	molecular_function	hydrolase activity	1	159	1362	22888	2167	0.302192	0.0728181
GO:0016853	molecular_function	isomerase activity	1	29	90	22888	2167	1.76695	7.66304e-08
GO:0016866	molecular_function	intramolecular transferase activity	1	29	59	22888	2167	2.37616	3.21107e-13
GO:0140096	molecular_function	catalytic activity, acting on a protein	1	110	480	22888	2167	1.27529	6.63294e-17
GO:0016620	molecular_function	oxidoreductase activity, acting on the aldehyde or oxo group of donors, NAD or NADP as acceptor	1	6	12	22888	2167	2.40082	0.0112945
GO:0080019	molecular_function	fatty-acyl-CoA reductase (alcohol-forming) activity	1	6	12	22888	2167	2.40082	0.0112945
GO:0003676	molecular_function	nucleic acid binding	2	207	1558	22888	2167	0.488828	8.89641e-06
GO:0000166	molecular_function	nucleotide binding	2	295	999	22888	2167	1.64105	8.29943e-74
GO:0017076	molecular_function	purine nucleotide binding	2	295	951	22888	2167	1.71209	2.74565e-79
GO:0030554	molecular_function	adenyl nucleotide binding	2	294	844	22888	2167	1.87939	1.19534e-92
GO:1901265	molecular_function	nucleoside phosphate binding	2	295	999	22888	2167	1.64105	8.29943e-74
GO:0030247	molecular_function	polysaccharide binding	2	30	73	22888	2167	2.11789	3.76894e-11
GO:0008233	molecular_function	peptidase activity	2	110	450	22888	2167	1.3684	3.83059e-19
GO:0008234	molecular_function	cysteine-type peptidase activity	2	110	385	22888	2167	1.59347	5.38395e-25
GO:0070011	molecular_function	peptidase activity, acting on L-amino acid peptides	2	110	434	22888	2167	1.42063	1.99205e-20
GO:0003968	molecular_function	RNA-directed 5'-3' RNA polymerase activity	2	12	16	22888	2167	2.98578	2.80269e-08
GO:0034062	molecular_function	5'-3' RNA polymerase activity	2	12	16	22888	2167	2.98578	2.80269e-08
GO:0097747	molecular_function	RNA polymerase activity	2	12	16	22888	2167	2.98578	2.80269e-08
GO:0032553	molecular_function	ribonucleotide binding	3	295	948	22888	2167	1.71665	1.40945e-79
GO:0032555	molecular_function	purine ribonucleotide binding	3	295	948	22888	2167	1.71665	1.40945e-79
GO:0032559	molecular_function	adenyl ribonucleotide binding	3	294	844	22888	2167	1.87939	1.19534e-92
GO:0043531	molecular_function	ADP binding	4	271	598	22888	2167	2.25897	5.48385e-117
The gene ontology enrichment analysis was carried out using GOEAST(http://omicslab.genetics.ac.cn/GOEAST/php/customized_microarray.php).
aq, means the count of genes associated with the listed GOID (directly or indirectly) in whole genome duplication retained genes.
bm, means the count of genes associated with the listed GOID (directly or indirectly) within 38,058 Predicted Proteins encoded in Mango Genome.
ct Total number of genes with GO annotation in 38,058 Predicted Proteins encoded in Mango Genome.
dk Total number of genes with GO annotation in whole genome duplication retained genes.
