# Supplementary material for: The genome evolution and domestication of tropical fruit mango
Source: Genome Biol. 2020 Mar 6;21:60. doi: 10.1186/s13059-020-01959-8 (PMC7059373; doi:10.1186/s13059-020-01959-8)
Supplement: Supplementary file 21 — Additional file 21: Table S19. Comparative analysis of disease resistance-related genes in mango and other taxonomically closely related species. [file 13059_2020_1959_MOESM21_ESM.xlsx]

## Sheet: Sheet1
	Table S19. Comparative analysis of disease resistance-related genes in mango and other taxonomically closely related species
Family	Mango	C. Sinensis	T. cacao	C. papaya	A. thaliana	Family-wide P-value	Mango Viterbi P-values
NBS-LRR	437	347	280	51	166	0.5005	NA
(CC)-NBS-LRR	328	176	179	16	52	0	0
(TIR)-NBS-LRR	109	63	16	7	98	0	0.623396
RLK	104	65	67	32	39	0	7e-06
RLP	192	89	140	30	70	0	0.001139
Lipoxygenase	13	5	20	17	6	0	0.568954
