# Supplementary material for: The genome evolution and domestication of tropical fruit mango
Source: Genome Biol. 2020 Mar 6;21:60. doi: 10.1186/s13059-020-01959-8 (PMC7059373; doi:10.1186/s13059-020-01959-8)
Supplement: Supplementary file 22 — Additional file 22: Table S20. Publically available transcriptomic data for retrieval of CHS homologs. [file 13059_2020_1959_MOESM22_ESM.xlsx]

## Sheet: Sheet1
Table S20. Publically available transcriptomic data for retrieval of CHS homologs.
Accession No.	Latin Name	Tissue
SRR7810660	Rhus chinensis	no-gall tiusse
SRR7810659	Rhus chinensis	near-gall tiusse
SRR4018521	Rhus chinensis	The transcriptome Sequencing of Rhus chinensis mill
SRR4018523	Rhus chinensis	The transcriptome Sequencing of Rhus chinensis mill
SRR5814188	Toxicodendron radicans	radicans leaf transcriptome
SRR5814189	Toxicodendron radicans	radicans leaf transcriptome
SRR5814190	Toxicodendron radicans	radicans root transcriptome
SRR5814191	Toxicodendron radicans	radicans root transcriptome
