# Supplementary material for: The genome evolution and domestication of tropical fruit mango
Source: Genome Biol. 2020 Mar 6;21:60. doi: 10.1186/s13059-020-01959-8 (PMC7059373; doi:10.1186/s13059-020-01959-8)
Supplement: Supplementary file 23 — Additional file 23: Table S21. Ks values calculated among CHS genes in mango genome. [file 13059_2020_1959_MOESM23_ESM.xlsx]

## Sheet: Sheet1
Table S21. The Ks values calculated among CHS genes in mango genome
GeneA	GeneB	Ks values
Mi03G0181200	Mi03G0181300	0.0075
Mi03G0181200	Mi03G0181700	1.3166
Mi03G0181200	Mi03G0182000	1.6757
Mi03G0181200	Mi03G0182300	1.212
Mi03G0181200	Mi03G0183100	0.8464
Mi03G0181200	Mi07G0142000	0.7266
Mi03G0181200	Mi07G0142900	1.1807
Mi03G0181200	Mi07G0143000	0.7513
Mi03G0181200	Mi07G0143100	0.7265
Mi03G0181200	Mi07G0143200	0.3665
Mi03G0181200	Mi07G0173600	0.6961
Mi03G0181300	Mi03G0181700	1.3518
Mi03G0181300	Mi03G0182000	1.6202
Mi03G0181300	Mi03G0182300	1.2574
Mi03G0181300	Mi03G0183100	0.889
Mi03G0181300	Mi07G0142000	0.7622
Mi03G0181300	Mi07G0142900	1.248
Mi03G0181300	Mi07G0143000	0.7855
Mi03G0181300	Mi07G0143100	0.7438
Mi03G0181300	Mi07G0143200	0.3664
Mi03G0181300	Mi07G0173600	0.7118
Mi03G0181700	Mi03G0182000	0.8299
Mi03G0181700	Mi03G0182300	0.527
Mi03G0181700	Mi03G0183100	1.3588
Mi03G0181700	Mi07G0142000	1.2938
Mi03G0181700	Mi07G0142900	0.4663
Mi03G0181700	Mi07G0143000	1.2241
Mi03G0181700	Mi07G0143100	1.1599
Mi03G0181700	Mi07G0143200	1.2777
Mi03G0181700	Mi07G0173600	1.3347
Mi03G0182000	Mi03G0182300	0.4749
Mi03G0182000	Mi03G0183100	1.9849
Mi03G0182000	Mi07G0142000	2.0123
Mi03G0182000	Mi07G0142900	0.7405
Mi03G0182000	Mi07G0143000	1.8145
Mi03G0182000	Mi07G0143100	2.3667
Mi03G0182000	Mi07G0143200	1.9556
Mi03G0182000	Mi07G0173600	2.7835
Mi03G0182300	Mi03G0183100	1.364
Mi03G0182300	Mi07G0142000	1.2992
Mi03G0182300	Mi07G0142900	0.5314
Mi03G0182300	Mi07G0143000	1.1996
Mi03G0182300	Mi07G0143100	1.2193
Mi03G0182300	Mi07G0143200	1.2383
Mi03G0182300	Mi07G0173600	1.3177
Mi03G0183100	Mi07G0142000	0.5402
Mi03G0183100	Mi07G0142900	1.5747
Mi03G0183100	Mi07G0143000	0.9779
Mi03G0183100	Mi07G0143100	0.9679
Mi03G0183100	Mi07G0143200	0.8548
Mi03G0183100	Mi07G0173600	0.9983
Mi07G0142000	Mi07G0142900	1.168
Mi07G0142000	Mi07G0143000	0.8614
Mi07G0142000	Mi07G0143100	0.9082
Mi07G0142000	Mi07G0143200	0.8482
Mi07G0142000	Mi07G0173600	0.9109
Mi07G0142900	Mi07G0143000	1.2887
Mi07G0142900	Mi07G0143100	1.4204
Mi07G0142900	Mi07G0143200	1.2547
Mi07G0142900	Mi07G0173600	1.3066
Mi07G0143000	Mi07G0143100	0.2809
Mi07G0143000	Mi07G0143200	0.7905
Mi07G0143000	Mi07G0173600	0.2871
Mi07G0143100	Mi07G0143200	0.8131
Mi07G0143100	Mi07G0173600	0.3558
Mi07G0143200	Mi07G0173600	0.8061
