# Supplementary material for: The genome evolution and domestication of tropical fruit mango
Source: Genome Biol. 2020 Mar 6;21:60. doi: 10.1186/s13059-020-01959-8 (PMC7059373; doi:10.1186/s13059-020-01959-8)
Supplement: Supplementary file 24 — Additional file 24: Table S22. Identity values of sweet orange and mango CHS peptides. [file 13059_2020_1959_MOESM24_ESM.xlsx]

## Sheet: Sheet1
Table S22. Identity values of sweet orange and mango CHS peptides
	Mi03G0181200	Mi03G0181300	Mi03G0181700	Mi03G0182000	Mi03G0182300	Mi03G0183100	Mi07G0142000	Mi07G0142900	Mi07G0143000	Mi07G0143100	Mi07G0143200	Mi07G0173600	Mi08G0140600	Mi14G0074300	Mi14G0150800	Mi14G0151000	Mi14G0151200	Mi19G0008700
Cs9g11190.1	68.3	68.5	85.7	39.6	90.5	70.1	68	92.3	61.9	62.9	65.7	63	81.9	79.3	59.8	49.6	55.7	67.3
Mi03G0181200		99.7	67	28.9	69.1	77	78	68	74.3	75.5	80.6	74.5	62.3	59.8	52.7	43.7	47.7	76.2
Mi03G0181300			66.8	28.9	69.3	77.2	78.3	68.3	74.5	75.7	80.8	74.7	62.3	59.8	52.9	44	47.9	76.5
Mi03G0181700				38.6	89.5	66.5	66	89.3	61.9	64.1	63.7	63.5	80.9	77.8	59.1	49.4	54.7	65.5
Mi03G0182000					42.7	28.6	28.6	40.4	26.9	27.5	26.9	27.5	35.9	34.9	25.6	25.2	22.4	27.4
Mi03G0182300						68.5	68	94.9	62.4	64.1	64.2	63	83.2	80.7	60.4	50.6	56.2	66.8
Mi03G0183100							87.2	69.6	69.4	70.8	73.4	70.1	63.8	62.4	52.7	43.7	48.4	86.2
Mi07G0142000								68.5	70.4	71.5	73.1	71	63.1	60.7	52.9	44	48.7	85.7
Mi07G0142900									62.6	64.1	65	64	83.9	81.2	60.9	50.6	56.7	68.5
Mi07G0143000										92.5	70.1	92.2	59.5	59	51.5	42.2	49.3	70.4
Mi07G0143100											71	92	60.9	59	53	43.3	49.6	71.8
Mi07G0143200												71	60.1	57.6	51.7	43	46.5	70.6
Mi07G0173600													60.1	60.2	52.1	42.6	50.4	70.3
Mi08G0140600														90.6	60.8	50.3	57.9	62.3
Mi14G0074300															57.8	47.7	57.1	60
Mi14G0150800																83.3	86.6	52.3
Mi14G0151000																	76.2	43
Mi14G0151200																		47.2
