# Supplementary material for: The genome evolution and domestication of tropical fruit mango
Source: Genome Biol. 2020 Mar 6;21:60. doi: 10.1186/s13059-020-01959-8 (PMC7059373; doi:10.1186/s13059-020-01959-8)
Supplement: Supplementary file 25 — Additional file 25: Table S23. Frequency distribution of SNPs and Stopgain SNPs in each MAF. [file 13059_2020_1959_MOESM25_ESM.xlsx]

## Sheet: Sheet1
Table S23. The frequency distribution of SNPs and Stopgain SNPs in each MAF
MAF	Total SNP (%)	Stopgain SNPs (%)	Stopgain SNPs/total SNPs(%)
(0-10)	53.1111	64.869	0.156698
[10-20)	17.0455	16.5172	0.122349
[20-30)	8.56188	7.22602	0.106562
[30-40)	5.17718	4.02407	0.09814
[40-50)	3.6088	2.19102	0.0766578
[50-60)	2.90346	1.61671	0.0703056
[60-70)	2.54742	1.27055	0.0629746
[70-80)	2.27541	0.841791	0.0467109
[80-90)	2.32548	0.841791	0.0457051
[90-100)	2.44381	0.601841	0.0310948
