# Supplementary material for: The genome evolution and domestication of tropical fruit mango
Source: Genome Biol. 2020 Mar 6;21:60. doi: 10.1186/s13059-020-01959-8 (PMC7059373; doi:10.1186/s13059-020-01959-8)
Supplement: Supplementary file 26 — Additional file 26: Table S24. Statistics of heterozygous rate and ROH (length >50kb) in mango genome. [file 13059_2020_1959_MOESM26_ESM.xlsx]

## Sheet: Sheet1
Table S24. Statistics of heterozygous rate and ROH (length >50kb) in mango genome
Name	F (inbreeding coefficient)	Number	Length (bp)	Genome (%)	Heterozygous rate (%)
M. odorata	0.07961	10	629472	0.176125	0.924444
M. persiciformis	0.34638	2	133216	0.0372736	0.608958
M. sylvatica	0.55316	250	22034379	6.16519	0.432307
M. hiemalis	0.3584	55	3864269	1.08122	0.654287
Tianyang-China	0.02199	188	17753510	4.96741	1.03575
Yuanjiang-China	-0.07474	6	400782	0.112138	1.128
Baise-China	0.03831	209	21553518	6.03064	1.01795
Banna-China	-0.14255	6	388862	0.108803	1.20992
Nanxi-China	-0.16141	6	472007	0.132067	1.2313
Hekou-China	-0.1653	10	623223	0.174377	1.19687
Khew Sa Woei-Myanmar	0.16784	446	43171948	12.0794	0.881206
Chokanan-Thailand	0.08868	114	9517705	2.66304	0.947887
Nang Klang Wun-Thailand	0.25784	215	18657959	5.22047	0.75285
Mandoum Kao-Vietnam	0.12158	373	37089272	10.3775	0.930398
Pat Ban Lad-Thailand	0.08444	299	27948775	7.82003	0.970362
Nam Doc Mai-Thailand	0.08689	304	28630025	8.01064	0.967604
Rad-Vietnam	0.16269	432	43231849	12.0962	0.884752
Thany Dom-Vietnam	0.24583	564	57996797	16.2274	0.795198
Khiew Swoey-Thailand	-0.00406	117	10386653	2.90617	1.06221
Ehokaumn-Vietnam	0.16209	456	43777641	12.2489	0.887621
Keawsaweu-Thailand	0.15247	395	40413976	11.3078	0.894776
Mum Kan Sei-Vietnam	0.11915	348	34329089	9.60523	0.931044
Sanluedoo-Vietnam	0.10856	325	29571842	8.27416	0.942399
Haew-Vietnam	0.2899	582	59815238	16.7362	0.747672
Xiamao-China	0.05727	143	11352901	3.17653	0.997505
Laofengzhai-China	-0.17292	48	4116627	1.15183	1.23987
Danzhou-China	0.04927	101	8255858	2.30998	0.997315
Sannian-China	0.03786	102	8033694	2.24782	1.00935
Napo-China	-0.04822	87	6937736	1.94117	1.11225
Sanya-China	-0.03195	103	8333925	2.33182	1.09486
Dongfang-China	-0.00652	107	8973427	2.51075	1.06356
JinHwang-Taiwan, China	0.04144	111	8543412	2.39043	1.01181
Guifei-Taiwan, China	0.03833	99	7567035	2.11725	1.00894
Pan Pu Zun-Myanmar	-0.128	52	4091113	1.14469	1.18871
Pa Lu-Myanmar	-0.15945	55	3995167	1.11784	1.22443
Hongyu-China	-0.13064	76	6144930	1.71934	1.19639
Guire 82-China	-0.17814	46	3466530	0.96993	1.24317
Ma Saw Yin-Myanmar	-0.08133	78	6357979	1.77895	1.14099
Macheso-Myanmar	-0.21843	33	2574957	0.720469	1.28551
Hongtao-China	-0.04537	123	10532426	2.94696	1.10574
Edward-USA	0.11451	195	16920739	4.7344	0.933724
Yuwen-Taiwan, China	0.11936	291	26163965	7.32064	0.927862
Kyay Ni-Myanmar	0.07013	157	12718394	3.55859	0.976525
Neelum-India	0.14336	191	15775210	4.41388	0.892338
Tommy-USA	0.04616	133	10834258	3.03141	1.0011
Irwin-USA	0.27765	597	66618019	18.6396	0.760179
Smith-USA	0.0959	188	15673159	4.38533	0.953035
Keitt-USA	0.17491	195	16221582	4.53878	0.84979
Sensation-USA	0.15151	196	15582115	4.35985	0.892926
Palmer-USA	0.08072	202	17192956	4.81056	0.969456
Amrapali-India	0.40068	675	70823130	19.8162	0.638837
Mulgoba-India	0.47432	711	86934849	24.3242	0.554127
Alphonso-India	0.4355	676	71950931	20.1318	0.6002
